# Supplementary material for: Investigation of the molecular characteristics of Brucella isolates from Guangxi Province, China
Source: BMC Microbiol. 2019 Dec 16;19:292. doi: 10.1186/s12866-019-1665-6 (PMC6916230; doi:10.1186/s12866-019-1665-6)
Supplement: Supplementary file 1 — Additional file 1: Table S1. Table representing strain identification codes (Key), MLVA-8 data, MLVA-11 data, biovars, and year of isolation for 40 Brucella isolates. [file 12866_2019_1665_MOESM1_ESM.xlsx]

## Sheet: sheet1
Table S1. Strain identification codes (Key), MLVA-8, MLVA-11, species-biovars, Host, location, and year of isolation in this study.
Key	Strains	Genotype	bru06	bru08	bru11	bru12	bru42	bru43	bru45	bru55	bru18	bru19	bru21	bru04	bru07	bru09	bru16	bru30	Panel 1	MLVA11	Species-biovar	Host	Location	Year
GX021	GX1964006	1	2	3	3	11	2	1	5	6	4	38	9	6	5	8	7	6	N1	N1	B. suis bv. 1	Pig vaginal fluid	Guilin	1964
GX022	GX1964007	1	2	3	3	11	2	1	5	6	4	38	9	6	5	8	7	6	N1	N1	B. suis bv. 3	Pig vaginal fluid	Guilin	1964
GX018	GX1964004	2	2	3	3	11	2	1	5	6	4	38	9	6	5	9	7	6	N1	N1	B. suis bv. 3	Huaman bone	Guigang	1964
GX017	GX1963035	3	2	3	3	11	2	1	5	6	4	38	9	6	5	10	7	4	N1	N1	B. suis bv. 3	Pig vaginal fluid	Nanning	1963
GX024	GX1973087	4	2	3	3	11	2	1	5	6	4	38	9	7	5	7	7	6	N1	N1	B. suis bv. 1	Pig	Guigang	1973
GX019	GX1964001	5	2	3	3	11	3	1	5	6	4	38	9	5	5	8	7	6	N2	N2	B. suis bv. 3	Huaman vaginal fluid	Guigang	1964
GX020	GX1964002	6	2	3	3	11	3	1	5	6	4	38	9	5	5	9	7	6	N2	N2	B. suis bv. 3	Human bone	Guigang	1964
GX029	GX1986009	7	2	3	3	11	3	1	5	6	4	38	9	5	7	12	7	6	N2	N2	B. suis bv. 3	Pig	Guilin	1986
GX025	GX1973089	8	1	3	3	11	2	1	5	6	4	38	9	6	4	8	7	4	N3	N3	B. suis bv. 3	Pig	Guigang	1973
GX026	GX1986006	9	2	3	3	11	2	1	5	6	4	38	9	7	5	5	6	5	N1	N1	B. suis bv. 3	Pig	Guilin	1986
GX031	GX1986011	10	2	3	3	11	2	1	5	6	4	38	9	7	4	12	5	5	N1	N1	B. suis bv. 3	Pig	Guilin	1986
GX027	GX1986007	11	2	3	3	11	2	1	5	6	4	38	9	6	7	16	10	5	N1	N1	B. suis bv. 3	Pig	Guilin	1986
GX030	GX1986010	12	2	3	3	11	2	1	5	6	4	38	9	6	7	15	10	5	N1	N1	B. suis bv. 3	Pig	Guilin	1986
GX032	GX1986012	13	2	3	3	11	2	1	5	6	4	38	9	6	4	9	6	5	N1	N1	B. suis bv. 3	Pig	Guilin	1986
GX016	GX1962002	14	2	3	3	11	2	1	5	6	4	38	9	5	6	9	9	5	N1	N1	B. suis bv. 3	Pig testicle	Guilin	1962
GX023	GX1973067	14	2	3	3	11	2	1	5	6	4	38	9	5	6	9	9	5	N1	N1	B. suis bv. 3	Pig lymph node	Nanning	1973
GX028	GX1986008	15	2	3	3	11	3	1	5	6	4	38	9	6	6	11	11	4	N2	N2	B. suis bv. 3	Pig	Guilin	1986
GX035	GX1986059	16	2	3	3	11	2	1	5	7	5	41	9	7	7	8	5	3	N5	N5	B. canis	Dog	Guilin	1986
GX038	GX1986097	17	2	3	3	11	2	1	5	7	5	41	9	7	7	7	8	3	N5	N5	B. canis	Dog	Guilin	1986
GX034	GX1986040	18	2	3	3	11	2	1	5	7	5	41	9	7	8	5	6	3	N5	N5	B. canis	Dog	Guilin	1986
GX036	GX1986064	19	2	3	3	11	2	1	5	7	5	41	9	7	8	6	4	3	N5	N5	B. canis	Pig	Guilin	1986
GX039	GX19860101	20	2	3	3	11	3	1	5	7	5	41	9	6	7	14	5	3	N6	N6	B. canis	Dog	Guilin	1986
GX033	GX1986020	21	2	3	1	11	2	1	5	7	5	41	9	6	11	10	9	3	N4	N4	B. canis	Dog	Guilin	1986
GX037	GX1986086	22	2	3	3	11	2	1	5	7	5	38	9	6	6	4	11	3	N5	N5	B. canis	Dog	Guilin	1986
GX008	GX2016008	23	1	5	3	13	2	2	3	2	4	41	8	4	4	3	3	5	42	116	B. meitensis bv. 3	Human	Unpublic	2016
GX011	GX2016011	24	1	5	3	13	2	2	3	2	4	41	8	4	4	3	4	5	42	116	B. meitensis bv. 3	Human	Unpublic	2016
GX003	GX2016003	25	1	5	3	13	2	2	3	2	4	41	8	5	4	3	4	5	42	116	B. meitensis bv. 3	Human	Unpublic	2016
GX004	GX2016004	25	1	5	3	13	2	2	3	2	4	41	8	5	4	3	4	5	42	116	B. meitensis bv. 3	Human	Unpublic	2016
GX006	GX2016006	26	1	5	3	13	2	2	3	2	4	41	8	5	4	3	8	5	42	116	B. meitensis bv. 3	Human	Unpublic	2016
GX009	GX2016009	27	1	5	3	13	2	2	3	2	4	41	8	6	4	3	4	4	42	116	B. meitensis bv. 3	Human	Unpublic	2016
GX015	GX2013177	27	1	5	3	13	2	2	3	2	4	41	8	6	4	3	4	4	42	116	B. meitensis bv. 3	Human	Unpublic	2013
GX012	GX2012157	28	1	5	3	13	2	2	3	2	4	41	8	4	4	3	6	12	42	116	B. meitensis bv. 3	Human	Unpublic	2012
GX002	GX2016002	29	1	5	3	13	2	2	3	2	4	41	8	8	4	3	7	6	42	116	B. meitensis bv. 3	Human	Unpublic	2016
GX013	GX2013158	29	1	5	3	13	2	2	3	2	4	41	8	8	4	3	7	6	42	116	B. meitensis bv. 3	Human	Unpublic	2013
GX014	GX2013159	29	1	5	3	13	2	2	3	2	4	41	8	8	4	3	7	6	42	116	B. meitensis bv. 3	Human	Unpublic	2013
GX005	GX2016005	30	1	5	3	13	2	2	3	2	4	41	8	7	4	3	6	6	42	116	B. meitensis bv. 3	Human	Unpublic	2016
GX010	GX2016010	31	1	5	3	13	3	2	3	2	4	41	8	7	4	6	5	5	42	116	B. meitensis bv. 3	Human	Unpublic	2016
GX007	GX2016007	32	1	5	3	13	2	2	3	2	4	36	8	4	4	5	6	7	42	342	B. meitensis bv. 3	Human	Unpublic	2016
GX001	GX2016001	33	1	5	3	13	2	1	3	2	4	41	8	5	4	7	5	3	114	291	B. meitensis bv. 3	Human	Unpublic	2016
GX040	GX61-5	34	1	5	3	13	3	1	3	2	4	41	8	5	5	3	9	6	58	125	B. meitensis bv. 3	Human	Guangxi	1961
