# Supplementary material for: Investigation of the molecular characteristics of Brucella isolates from Guangxi Province, China
Source: BMC Microbiol. 2019 Dec 16;19:292. doi: 10.1186/s12866-019-1665-6 (PMC6916230; doi:10.1186/s12866-019-1665-6)
Supplement: Supplementary file 2 — Additional file 2: Table S2. 340 Chinese Brucella strains were used to construct the MST (strains in this study are indicated with yellow circles). [file 12866_2019_1665_MOESM2_ESM.xlsx]

## Sheet: Sheet1
Table S2 340 Chinese Brucella strains were used for constructed MST
key	index_temp	strain	host	isolated_in	speciesbiovar	group	year	GT_MLVA8	GT_MLVA11	Bruce06	Bruce08	Bruce11	Bruce12	Bruce42	Bruce43	Bruce45	Bruce55	Bruce18	Bruce19	Bruce21	Bruce04	Bruce07	Bruce09	Bruce16	Bruce30
243			Dog	Anhui	B. canis			3		2	3	9	11	3	1	5	2	6	41	9	5	6	8	9	3
BJ-10			Dog	Beijing	B. canis			119		2	3	8	11	3	1	5	2	5	41	9	6	5	9	4	3
BJ-18			Dog	Beijing	B. canis			119		2	3	8	11	3	1	5	2	5	41	9	6	5	9	4	3
BJ-19			Dog	Beijing	B. canis			119		2	3	8	11	3	1	5	2	5	41	9	6	5	10	4	3
BJ-03			Dog	Beijing	B. canis			3		2	3	9	11	3	1	5	2	6	41	9	6	5	8	5	3
BJ-13			Dog	Beijing	B. canis			3		2	3	9	11	3	1	5	2	6	41	9	6	5	9	5	3
BJ-15			Dog	Beijing	B. canis			3		2	3	9	11	3	1	5	2	6	41	9	6	5	8	5	3
BJ-38			Dog	Beijing	B. canis			3		2	3	9	11	3	1	5	2	6	41	9	6	5	8	5	3
BJ-72			Dog	Beijing	B. canis			3		2	3	9	11	3	1	5	2	6	41	9	6	5	8	5	3
BJ-73			Dog	Beijing	B. canis			3		2	3	9	11	3	1	5	2	6	41	9	6	5	8	5	3
BJ-89			Dog	Beijing	B. canis			3		2	3	9	11	3	1	5	2	6	41	9	6	5	9	5	3
GX036			Pig	China inthis study (BC)	B. canis		1986			2	3	3	11	2	1	5	7	5	41	9	7	8	6	4	3
GX035			Dog	China inthis study (BC)	B. canis		1986			2	3	3	11	2	1	5	7	5	41	9	7	7	8	5	3
GX039			Dog	China inthis study (BC)	B. canis		1986			2	3	3	11	3	1	5	7	5	41	9	6	7	14	5	3
GX034			Dog	China inthis study (BC)	B. canis		1986			2	3	3	11	2	1	5	7	5	41	9	7	8	5	6	3
GX038			Dog	China inthis study (BC)	B. canis		1986			2	3	3	11	2	1	5	7	5	41	9	7	7	7	8	3
GX033			Dog	China inthis study (BC)	B. canis		1986			2	3	1	11	2	1	5	7	5	41	9	6	11	10	9	3
GX037			Dog	China inthis study (BC)	B. canis		1986			2	3	3	11	2	1	5	7	5	38	9	6	6	4	11	3
GX008			Human	China inthis study (BM)	B. melitensis bv. 3		2016			1	5	3	13	2	2	3	2	4	41	8	4	4	3	3	5
GX011			Human	China inthis study (BM)	B. melitensis bv. 3		2016			1	5	3	13	2	2	3	2	4	41	8	4	4	3	4	5
GX003			Human	China inthis study (BM)	B. melitensis bv. 3		2016			1	5	3	13	2	2	3	2	4	41	8	5	4	3	4	5
GX004			Human	China inthis study (BM)	B. melitensis bv. 3		2016			1	5	3	13	2	2	3	2	4	41	8	5	4	3	4	5
GX009			Human	China inthis study (BM)	B. melitensis bv. 3		2016			1	5	3	13	2	2	3	2	4	41	8	6	4	3	4	4
GX015			Human	China inthis study (BM)	B. melitensis bv. 3		2013			1	5	3	13	2	2	3	2	4	41	8	6	4	3	4	4
GX010			Human	China inthis study (BM)	B. melitensis bv. 3		2016			1	5	3	13	3	2	3	2	4	41	8	7	4	6	5	5
GX001			Human	China inthis study (BM)	B. melitensis bv. 3		2016			1	5	3	13	2	1	3	2	4	41	8	5	4	7	5	3
GX012			Human	China inthis study (BM)	B. melitensis bv. 3		2012			1	5	3	13	2	2	3	2	4	41	8	4	4	3	6	12
GX005			Human	China inthis study (BM)	B. melitensis bv. 3		2016			1	5	3	13	2	2	3	2	4	41	8	7	4	3	6	6
GX007			Human	China inthis study (BM)	B. melitensis bv. 3		2016			1	5	3	13	2	2	3	2	4	36	8	4	4	5	6	7
GX002			Human	China inthis study (BM)	B. melitensis bv. 3		2016			1	5	3	13	2	2	3	2	4	41	8	8	4	3	7	6
GX013			Human	China inthis study (BM)	B. melitensis bv. 3		2013			1	5	3	13	2	2	3	2	4	41	8	8	4	3	7	6
GX014			Human	China inthis study (BM)	B. melitensis bv. 3		2013			1	5	3	13	2	2	3	2	4	41	8	8	4	3	7	6
GX006			Human	China inthis study (BM)	B. melitensis bv. 3		2016			1	5	3	13	2	2	3	2	4	41	8	5	4	3	8	5
GX040			Human	China inthis study (BM)	B. melitensis bv. 3		1961			1	5	3	13	3	1	3	2	4	41	8	5	5	3	9	6
GX024			Pig	China inthis study (BS)	B. suis bv. 1		1973			2	3	3	11	2	1	5	6	4	38	9	7	5	7	7	6
GX021			pig vaginal fluid	China inthis study (BS)	B. suis bv. 1		1964			2	3	3	11	2	1	5	6	4	38	9	6	5	8	7	6
GX031			Pig	China inthis study (BS)	B. suis bv. 3		1986			2	3	3	11	2	1	5	6	4	38	9	7	4	12	5	5
GX026			Pig	China inthis study (BS)	B. suis bv. 3		1986			2	3	3	11	2	1	5	6	4	38	9	7	5	5	6	5
GX032			Pig	China inthis study (BS)	B. suis bv. 3		1986			2	3	3	11	2	1	5	6	4	38	9	6	4	9	6	5
GX018			huaman bone	China inthis study (BS)	B. suis bv. 3		1964			2	3	3	11	2	1	5	6	4	38	9	6	5	9	7	6
GX019			huaman vaginal fluid	China inthis study (BS)	B. suis bv. 3		1964			2	3	3	11	3	1	5	6	4	38	9	5	5	8	7	6
GX020			human bone	China inthis study (BS)	B. suis bv. 3		1964			2	3	3	11	3	1	5	6	4	38	9	5	5	9	7	6
GX025			Pig	China inthis study (BS)	B. suis bv. 3		1973			1	3	3	11	2	1	5	6	4	38	9	6	4	8	7	4
GX022			pig vaginal fluid	China inthis study (BS)	B. suis bv. 3		1964			2	3	3	11	2	1	5	6	4	38	9	6	5	8	7	6
GX029			Pig	China inthis study (BS)	B. suis bv. 3		1986			2	3	3	11	3	1	5	6	4	38	9	5	7	12	7	6
GX017			pig vaginal fluid	China inthis study (BS)	B. suis bv. 3		1963			2	3	3	11	2	1	5	6	4	38	9	6	5	10	7	4
GX016			Pig testicle	China inthis study (BS)	B. suis bv. 3		1962			2	3	3	11	2	1	5	6	4	38	9	5	6	9	9	5
GX023			Pig lymph node	China inthis study (BS)	B. suis bv. 3		1973			2	3	3	11	2	1	5	6	4	38	9	5	6	9	9	5
GX027			Pig	China inthis study (BS)	B. suis bv. 3		1986			2	3	3	11	2	1	5	6	4	38	9	6	7	16	10	5
GX030			Pig	China inthis study (BS)	B. suis bv. 3		1986			2	3	3	11	2	1	5	6	4	38	9	6	7	15	10	5
GX028			Pig	China inthis study (BS)	B. suis bv. 3		1986			2	3	3	11	3	1	5	6	4	38	9	6	6	11	11	4
2011Jiang#055	1063	FJ09-3	Human	Fujian	B. melitensis bv. 3	E. Mediterranean	2009	58	120	1	5	3	13	3	1	3	2	4	41	8	4	4	9	4	6
2011Jiang#056	1064	FJ09-4	Human	Fujian	B. melitensis bv. 3	E. Mediterranean	2009	42	116	1	5	3	13	2	2	3	2	4	41	8	4	4	3	4	6
2011Jiang#057	1065	FJ09-5	Human	Fujian	B. melitensis bv. 3	E. Mediterranean	2009	42	116	1	5	3	13	2	2	3	2	4	41	8	4	4	7	4	4
2011Jiang#074	1082	LB10-01	Human	Guangdong	B. melitensis bv. 1	E. Mediterranean	2010	42	116	1	5	3	13	2	2	3	2	4	41	8	6	4	3	7	5
2011Jiang#013	1021	GD08-5	Human	Guangdong	B. melitensis bv. 3	E. Mediterranean	2008	42	116	1	5	3	13	2	2	3	2	4	41	8	5	4	3	4	5
2011Jiang#014	1022	GD08-6	Human	Guangdong	B. melitensis bv. 3	E. Mediterranean	2008	42	116	1	5	3	13	2	2	3	2	4	41	8	5	4	3	4	6
2011Jiang#017	1025	GD08-9	Human	Guangdong	B. melitensis bv. 3	E. Mediterranean	2008	42	116	1	5	3	13	2	2	3	2	4	41	8	5	4	3	4	5
2011Jiang#076	1084	LB10-05	Human	Guangdong	B. melitensis bv. 3	E. Mediterranean	2010	42	296	1	5	3	13	2	2	3	2	4	49	8	6	3	3	4	5
2011Jiang#084	1092	LB10-13	Human	Guangdong	B. melitensis bv. 3	E. Mediterranean	2010	42	116	1	5	3	13	2	2	3	2	4	41	8	3	4	3	4	4
2011Jiang#010	1018	GD08-2	Human	Guangdong	B. melitensis bv. 3	E. Mediterranean	2008	42	116	1	5	3	13	2	2	3	2	4	41	8	5	4	3	5	4
2011Jiang#012	1020	GD08-4	Human	Guangdong	B. melitensis bv. 3	E. Mediterranean	2008	42	116	1	5	3	13	2	2	3	2	4	41	8	5	4	3	5	4
2011Jiang#050	1058	GD06-14	Human	Guangdong	B. melitensis bv. 3	E. Mediterranean	2006	42	116	1	5	3	13	2	2	3	2	4	41	8	5	4	3	5	8
2011Jiang#075	1083	LB10-03	Human	Guangdong	B. melitensis bv. 3	E. Mediterranean	2010	42	297	1	5	3	13	2	2	3	2	4	46	8	5	4	3	5	5
2011Jiang#077	1085	LB10-06	Human	Guangdong	B. melitensis bv. 3	E. Mediterranean	2010	63	111	1	5	3	13	2	3	3	2	4	41	8	5	4	3	5	4
2011Jiang#078	1086	LB10-07	Human	Guangdong	B. melitensis bv. 3	E. Mediterranean	2010	63	111	1	5	3	13	2	3	3	2	4	41	8	6	5	3	5	4
2011Jiang#016	1024	GD08-8	Human	Guangdong	B. melitensis bv. 3	E. Mediterranean	2008	42	116	1	5	3	13	2	2	3	2	4	41	8	5	4	3	6	7
2011Jiang#020	1028	GD07-2	Human	Guangdong	B. melitensis bv. 3	E. Mediterranean	2007	42	116	1	5	3	13	2	2	3	2	4	41	8	5	5	3	6	6
2011Jiang#025	1033	GD07-7	Human	Guangdong	B. melitensis bv. 3	E. Mediterranean	2007	42	116	1	5	3	13	2	2	3	2	4	41	8	5	4	3	6	6
2011Jiang#011	1019	GD08-3	Human	Guangdong	B. melitensis bv. 3	E. Mediterranean	2008	42	116	1	5	3	13	2	2	3	2	4	41	8	5	4	3	7	7
2011Jiang#015	1023	GD08-7	Human	Guangdong	B. melitensis bv. 3	E. Mediterranean	2008	114	291	1	5	3	13	2	1	3	2	4	41	8	5	4	3	7	4
2011Jiang#018	1026	GD08-10	Human	Guangdong	B. melitensis bv. 3	E. Mediterranean	2008	114	291	1	5	3	13	2	1	3	2	4	41	8	5	4	3	7	5
2011Jiang#021	1029	GD07-3	Human	Guangdong	B. melitensis bv. 3	E. Mediterranean	2007	42	116	1	5	3	13	2	2	3	2	4	41	8	5	4	3	7	5
2011Jiang#023	1031	GD07-5	Human	Guangdong	B. melitensis bv. 3	E. Mediterranean	2007	42	116	1	5	3	13	2	2	3	2	4	41	8	5	4	3	7	5
2011Jiang#026	1034	GD07-8	Human	Guangdong	B. melitensis bv. 3	E. Mediterranean	2007	42	116	1	5	3	13	2	2	3	2	4	41	8	5	4	3	7	5
2011Jiang#037	1045	GD09-1	Human	Guangdong	B. melitensis bv. 3	E. Mediterranean	2009	42	116	1	5	3	13	2	2	3	2	4	41	8	5	4	3	7	5
2011Jiang#038	1046	GD09-2	Human	Guangdong	B. melitensis bv. 3	E. Mediterranean	2009	42	116	1	5	3	13	2	2	3	2	4	41	8	5	4	3	7	6
2011Jiang#041	1049	GD09-5	Human	Guangdong	B. melitensis bv. 3	E. Mediterranean	2009	42	116	1	5	3	13	2	2	3	2	4	41	8	5	4	3	7	5
2011Jiang#083	1091	LB10-12	Human	Guangdong	B. melitensis bv. 3	E. Mediterranean	2010	42	116	1	5	3	13	2	2	3	2	4	41	8	5	4	3	7	6
2011Jiang#019	1027	GD07-1	Human	Guangdong	B. melitensis bv. 3	E. Mediterranean	2007	42	116	1	5	3	13	2	2	3	2	4	41	8	5	4	3	8	6
2011Jiang#022	1030	GD07-4	Human	Guangdong	B. melitensis bv. 3	E. Mediterranean	2007	42	116	1	5	3	13	2	2	3	2	4	41	8	5	4	3	8	7
2011Jiang#024	1032	GD07-6	Human	Guangdong	B. melitensis bv. 3	E. Mediterranean	2007	42	116	1	5	3	13	2	2	3	2	4	41	8	5	4	3	8	6
2011Jiang#027	1035	GD07-9	Human	Guangdong	B. melitensis bv. 3	E. Mediterranean	2007	42	116	1	5	3	13	2	2	3	2	4	41	8	5	4	3	8	5
2011Jiang#039	1047	GD09-3	Human	Guangdong	B. melitensis bv. 3	E. Mediterranean	2009	43	125	1	5	3	13	3	2	3	2	4	41	8	5	4	3	8	5
2011Jiang#040	1048	GD09-4	Human	Guangdong	B. melitensis bv. 3	E. Mediterranean	2009	42	116	1	5	3	13	2	2	3	2	4	41	8	5	4	3	8	6
2011Jiang#073	1081	LB10-02	Human	Guangdong	B. melitensis bv. 3	E. Mediterranean	2010	42	116	1	5	3	13	2	2	3	2	4	41	8	6	4	3	8	5
2011Jiang#085	1093	LB10-15	Human	Guangdong	B. melitensis bv. 3	E. Mediterranean	2010	42	116	1	5	3	13	2	2	3	2	4	41	8	8	4	3	8	5
2011Jiang#079	1087	LB10-08	Human	Guangdong	B. melitensis bv. 3	E. Mediterranean	2010	42	116	1	5	3	13	2	2	3	2	4	41	8	7	4	3	9	5
2011Jiang#080	1088	LB10-09	Human	Guangdong	B. melitensis bv. 3	E. Mediterranean	2010	42	116	1	5	3	13	2	2	3	2	4	41	8	7	4	3	9	5
2011Jiang#081	1089	LB10-10	Human	Guangdong	B. melitensis bv. 3	E. Mediterranean	2010	42	116	1	5	3	13	2	2	3	2	4	41	8	7	4	3	9	5
2011Jiang#082	1090	LB10-11	Human	Guangdong	B. melitensis bv. 3	E. Mediterranean	2010	42	116	1	5	3	13	2	2	3	2	4	41	8	7	4	3	9	5
2011Jiang#087	1095	LB10-17	Human	Guangdong	B. melitensis bv. 3	E. Mediterranean	2010	42	116	1	5	3	13	2	2	3	2	4	41	8	5	4	3	9	6
2011Jiang#086	1094	LB10-16	Human	Guangdong	B. melitensis bv. 3	E. Mediterranean	2010	42	116	1	5	3	13	2	2	3	2	4	41	8	7	4	3	10	6
2013Jiang#161	1966	33	Human	Guangdong	B. suis bv. 1	B.suis biovar 1	1965	6	33	2	3	6	10	4	1	5	2	4	38	9	5	5	7	6	3
2013Jiang#162	1967	34	Swine	Guangdong	B. suis bv. 1	B.suis biovar 1	1965	6	33	2	3	6	10	4	1	5	2	4	38	9	5	5	7	6	3
237			Dog	Guangxi	B. canis			3		2	3	9	11	3	1	5	2	5	41	9	7	8	5	6	3
235			Dog	Guangxi	B. canis			118		2	3	9	11	3	1	5	1	5	41	9	6	11	10	9	3
244			Dog	Guangxi	B. canis			118		2	3	9	11	3	1	5	1	5	41	9	6	8	9	10	3
251			Dog	Hebei	B. canis			3		2	3	9	11	3	1	5	2	5	41	9	5	5	8	8	3
2017Liu#110	3098	WS109	Human	Hebei	B. melitensis	E. Mediterranean	2015	42	116	1	5	3	13	2	2	3	2	4	41	8	4	4	3	5	4
2017Liu#111	3099	WS110	Human	Hebei	B. melitensis	E. Mediterranean	2015	42	116	1	5	3	13	2	2	3	2	4	41	8	4	4	3	5	4
2017Liu#059	3047	WS058	Human	Hebei	B. melitensis	E. Mediterranean	2015	42	116	1	5	3	13	2	2	3	2	4	41	8	3	4	3	6	6
2011Jiang#009	1017	SJZ09-1	Human	Hebei	B. melitensis bv. 3	E. Mediterranean	2009	42	116	1	5	3	13	2	2	3	2	4	41	8	5	4	3	6	4
2013Jiang#001	1806	HB07-1	Ovine	Hebei	B. melitensis bv. 3	E. Mediterranean	2007	42	116	1	5	3	13	2	2	3	2	4	41	8	5	4	3	7	6
2013Jiang#002	1807	HB07-2	Ovine	Hebei	B. melitensis bv. 3	E. Mediterranean	2007	42	116	1	5	3	13	2	2	3	2	4	41	8	5	4	3	7	6
2011Jiang#105	1113	M5	Ovine	Heilongjiang	B. melitensis bv. 1	E. Mediterranean	1962	42	116	1	5	3	13	2	2	3	2	4	41	8	6	4	3	7	5
2013Jiang#059	1864	M5	Ovine	Heilongjiang	B. melitensis bv. 1	E. Mediterranean	1962	42	116	1	5	3	13	2	2	3	2	4	41	8	6	4	3	7	5
239			Dog	Henan	B. canis			3		2	3	9	11	3	1	5	2	6	41	9	5	6	6	6	3
2013Jiang#033	1838	HN72-003	Ovine	Henan	B. melitensis bv. 2	E. Mediterranean	1972	42	116	1	5	3	13	2	2	3	2	4	41	8	5	8	3	5	4
2013Jiang#024	1829	HN03-1	Ovine	Henan	B. melitensis bv. 3	E. Mediterranean	2003	42	116	1	5	3	13	2	2	3	2	4	41	8	8	4	3	7	7
2011Jiang#035	1043	HN63-15	Human	Henan	B. melitensis bv. 3	E. Mediterranean	1963	43	125	1	5	3	13	3	2	3	2	4	41	8	5	6	3	8	7
2011Jiang#036	1044	HN82-13	Human	Henan	B. melitensis bv. 3	E. Mediterranean	1982	42	116	1	5	3	13	2	2	3	2	4	41	8	5	4	3	8	5
245			Dog	Hubei	B. canis			3		2	3	9	11	3	1	5	2	7	41	9	6	7	13	6	3
XUE1			Dog	Inner Mongolia	B. canis			3		2	3	9	11	3	1	5	2	5	41	9	6	5	9	7	3
1124			Dog	Inner Mongolia	B. canis			3		2	3	9	11	3	1	5	2	6	41	9	6	6	3	7	3
2017Liu#009	2997	WS008	Human	Inner Mongolia	B. melitensis	E. Mediterranean	2014	63	111	1	5	3	13	2	3	3	2	4	41	8	4	4	3	3	5
2017Liu#024	3012	WS023	Human	Inner Mongolia	B. melitensis	E. Mediterranean	2015	63	111	1	5	3	13	2	3	3	2	4	41	8	5	4	3	3	5
2017Liu#052	3040	WS051	Human	Inner Mongolia	B. melitensis	E. Mediterranean	2015	42	116	1	5	3	13	2	2	3	2	4	41	8	5	4	3	3	5
2017Liu#053	3041	WS052	Human	Inner Mongolia	B. melitensis	E. Mediterranean	2015	63	111	1	5	3	13	2	3	3	2	4	41	8	6	4	3	3	5
2017Liu#037	3025	WS036	Human	Inner Mongolia	B. melitensis	E. Mediterranean	2015	63	111	1	5	3	13	2	3	3	2	4	41	8	7	4	3	3	4
2017Liu#007	2995	WS006	Human	Inner Mongolia	B. melitensis	E. Mediterranean	2012	63	111	1	5	3	13	2	3	3	2	4	41	8	6	4	3	3	5
2017Liu#004	2992	WS003	Human	Inner Mongolia	B. melitensis	E. Mediterranean	2012	63	343	1	5	3	13	2	3	3	2	4	41	9	7	4	3	3	5
2017Liu#104	3092	WS103	Human	Inner Mongolia	B. melitensis	E. Mediterranean	2015	42	116	1	5	3	13	2	2	3	2	4	41	8	7	4	3	3	5
2017Liu#065	3053	WS064	Human	Inner Mongolia	B. melitensis	E. Mediterranean	2015	42	116	1	5	3	13	2	2	3	2	4	41	8	5	4	3	3	5
2017Liu#097	3085	WS096	Human	Inner Mongolia	B. melitensis	E. Mediterranean	2015	42	116	1	5	3	13	2	2	3	2	4	41	8	5	4	3	3	5
2017Liu#058	3046	WS057	Human	Inner Mongolia	B. melitensis	E. Mediterranean	2015	114	291	1	5	3	13	2	1	3	2	4	41	8	3	4	3	4	5
2017Liu#094	3082	WS093	Human	Inner Mongolia	B. melitensis	E. Mediterranean	2015	42	116	1	5	3	13	2	2	3	2	4	41	8	7	4	5	4	6
2017Liu#036	3024	WS035	Human	Inner Mongolia	B. melitensis	E. Mediterranean	2015	42	116	1	5	3	13	2	2	3	2	4	41	8	4	4	3	4	4
2017Liu#006	2994	WS005	Human	Inner Mongolia	B. melitensis	E. Mediterranean	2012	42	116	1	5	3	13	2	2	3	2	4	41	8	6	4	3	4	5
2017Liu#108	3096	WS107	Human	Inner Mongolia	B. melitensis	E. Mediterranean	2015	114	291	1	5	3	13	2	1	3	2	4	41	8	3	4	3	4	5
2017Liu#043	3031	WS042	Human	Inner Mongolia	B. melitensis	E. Mediterranean	2015	114	291	1	5	3	13	2	1	3	2	4	41	8	3	4	3	4	5
2017Liu#048	3036	WS047	Human	Inner Mongolia	B. melitensis	E. Mediterranean	2015	42	116	1	5	3	13	2	2	3	2	4	41	8	6	5	3	5	6
2017Liu#049	3037	WS048	Human	Inner Mongolia	B. melitensis	E. Mediterranean	2015	42	116	1	5	3	13	2	2	3	2	4	41	8	6	4	3	5	6
2017Liu#096	3084	WS095	Human	Inner Mongolia	B. melitensis	E. Mediterranean	2015	42	116	1	5	3	13	2	2	3	2	4	41	8	8	4	3	5	4
2017Liu#101	3089	WS100	Human	Inner Mongolia	B. melitensis	E. Mediterranean	2015	42	116	1	5	3	13	2	2	3	2	4	41	8	6	4	3	5	6
2017Liu#112	3100	WS111	Human	Inner Mongolia	B. melitensis	E. Mediterranean	2015	42	116	1	5	3	13	2	2	3	2	4	41	8	8	4	3	5	4
2017Liu#046	3034	WS045	Human	Inner Mongolia	B. melitensis	E. Mediterranean	2015	63	111	1	5	3	13	2	3	3	2	4	41	8	5	4	3	5	4
2017Liu#115	3103	WS114	Human	Inner Mongolia	B. melitensis	E. Mediterranean	2015	42	116	1	5	3	13	2	2	3	2	4	41	8	6	4	3	5	6
2017Liu#078	3066	WS077	Human	Inner Mongolia	B. melitensis	E. Mediterranean	2015	42	116	1	5	3	13	2	2	3	2	4	41	8	10	4	3	5	6
2017Liu#015	3003	WS014	Human	Inner Mongolia	B. melitensis	E. Mediterranean	2014	42	116	1	5	3	13	2	2	3	2	4	41	8	6	4	3	5	11
2017Liu#023	3011	WS022	Human	Inner Mongolia	B. melitensis	E. Mediterranean	2015	42	116	1	5	3	13	2	2	3	2	4	41	8	6	4	3	5	4
2017Liu#029	3017	WS028	Human	Inner Mongolia	B. melitensis	E. Mediterranean	2015	42	116	1	5	3	13	2	2	3	2	4	41	8	10	4	3	5	4
2017Liu#033	3021	WS032	Human	Inner Mongolia	B. melitensis	E. Mediterranean	2015	42	116	1	5	3	13	2	2	3	2	4	41	8	5	4	3	5	4
2017Liu#034	3022	WS033	Human	Inner Mongolia	B. melitensis	E. Mediterranean	2015	42	116	1	5	3	13	2	2	3	2	4	41	8	6	4	3	5	4
2017Liu#050	3038	WS049	Human	Inner Mongolia	B. melitensis	E. Mediterranean	2015	42	116	1	5	3	13	2	2	3	2	4	41	8	8	4	3	5	4
2017Liu#051	3039	WS050	Human	Inner Mongolia	B. melitensis	E. Mediterranean	2015	42	116	1	5	3	13	2	2	3	2	4	41	8	10	4	3	5	4
2017Liu#092	3080	WS091	Human	Inner Mongolia	B. melitensis	E. Mediterranean	2015	42	116	1	5	3	13	2	2	3	2	4	41	8	6	4	3	5	4
2017Liu#093	3081	WS092	Human	Inner Mongolia	B. melitensis	E. Mediterranean	2015	42	116	1	5	3	13	2	2	3	2	4	41	8	6	4	3	5	4
2017Liu#102	3090	WS101	Human	Inner Mongolia	B. melitensis	E. Mediterranean	2015	42	116	1	5	3	13	2	2	3	2	4	41	8	6	4	3	5	4
2017Liu#105	3093	WS104	Human	Inner Mongolia	B. melitensis	E. Mediterranean	2015	42	116	1	5	3	13	2	2	3	2	4	41	8	6	4	3	5	4
2017Liu#021	3009	WS020	Human	Inner Mongolia	B. melitensis	E. Mediterranean	2014	42	116	1	5	3	13	2	2	3	2	4	41	8	5	4	3	5	4
2017Liu#032	3020	WS031	Human	Inner Mongolia	B. melitensis	E. Mediterranean	2015	42	116	1	5	3	13	2	2	3	2	4	41	8	9	4	3	5	4
2017Liu#039	3027	WS038	Human	Inner Mongolia	B. melitensis	E. Mediterranean	2015	42	116	1	5	3	13	2	2	3	2	4	41	8	7	4	3	5	4
2017Liu#089	3077	WS088	Human	Inner Mongolia	B. melitensis	E. Mediterranean	2015	42	297	1	5	3	13	2	2	3	2	4	46	8	6	4	3	5	5
2017Liu#099	3087	WS098	Human	Inner Mongolia	B. melitensis	E. Mediterranean	2015	42	116	1	5	3	13	2	2	3	2	4	41	8	6	4	3	5	4
2017Liu#116	3104	WS115	Human	Inner Mongolia	B. melitensis	E. Mediterranean	2015	42	116	1	5	3	13	2	2	3	2	4	41	8	5	4	3	5	6
2017Liu#063	3051	WS062	Human	Inner Mongolia	B. melitensis	E. Mediterranean	2015	42	116	1	5	3	13	2	2	3	2	4	41	8	7	4	3	5	4
2017Liu#005	2993	WS004	Human	Inner Mongolia	B. melitensis	E. Mediterranean	2012	42	116	1	5	3	13	2	2	3	2	4	41	8	6	4	3	5	5
2017Liu#062	3050	WS061	Human	Inner Mongolia	B. melitensis	E. Mediterranean	2015	42	297	1	5	3	13	2	2	3	2	4	46	8	6	4	3	5	5
2017Liu#014	3002	WS013	Human	Inner Mongolia	B. melitensis	E. Mediterranean	2014	114	344	1	5	3	13	2	1	3	2	4	46	8	8	4	3	5	5
2017Liu#038	3026	WS037	Human	Inner Mongolia	B. melitensis	E. Mediterranean	2015	42	116	1	5	3	13	2	2	3	2	4	41	8	9	4	3	5	4
2017Liu#055	3043	WS054	Human	Inner Mongolia	B. melitensis	E. Mediterranean	2015	42	116	1	5	3	13	2	2	3	2	4	41	8	7	4	3	5	4
2017Liu#090	3078	WS089	Human	Inner Mongolia	B. melitensis	E. Mediterranean	2015	42	116	1	5	3	13	2	2	3	2	4	41	8	6	4	3	5	4
2017Liu#061	3049	WS060	Human	Inner Mongolia	B. melitensis	E. Mediterranean	2015	42	297	1	5	3	13	2	2	3	2	4	46	8	6	4	3	5	5
2017Liu#068	3056	WS067	Human	Inner Mongolia	B. melitensis	E. Mediterranean	2015	42	297	1	5	3	13	2	2	3	2	4	46	8	6	4	3	5	5
2017Liu#066	3054	WS065	Human	Inner Mongolia	B. melitensis	E. Mediterranean	2015	42	297	1	5	3	13	2	2	3	2	4	46	8	6	4	3	5	5
2017Liu#069	3057	WS068	Human	Inner Mongolia	B. melitensis	E. Mediterranean	2015	63	111	1	5	3	13	2	3	3	2	4	41	8	5	4	3	5	4
2017Liu#054	3042	WS053	Human	Inner Mongolia	B. melitensis	E. Mediterranean	2015	42	116	1	5	3	13	2	2	3	2	4	41	8	3	4	3	6	6
2017Liu#079	3067	WS078	Human	Inner Mongolia	B. melitensis	E. Mediterranean	2015	42	116	1	5	3	13	2	2	3	2	4	41	8	3	4	3	6	6
2017Liu#091	3079	WS090	Human	Inner Mongolia	B. melitensis	E. Mediterranean	2015	42	116	1	5	3	13	2	2	3	2	4	41	8	3	4	3	6	6
2017Liu#113	3101	WS112	Human	Inner Mongolia	B. melitensis	E. Mediterranean	2015	42	116	1	5	3	13	2	2	3	2	4	41	8	3	4	3	6	6
2017Liu#011	2999	WS010	Human	Inner Mongolia	B. melitensis	E. Mediterranean	2014	42	116	1	5	3	13	2	2	3	2	4	41	8	4	4	3	6	4
2017Liu#020	3008	WS019	Human	Inner Mongolia	B. melitensis	E. Mediterranean	2014	42	116	1	5	3	13	2	2	3	2	4	41	8	7	4	3	6	5
2017Liu#072	3060	WS071	Human	Inner Mongolia	B. melitensis	E. Mediterranean	2015	42	116	1	5	3	13	2	2	3	2	4	41	8	6	4	3	6	5
2017Liu#070	3058	WS069	Human	Inner Mongolia	B. melitensis	E. Mediterranean	2015	42	116	1	5	3	13	2	2	3	2	4	41	8	8	4	3	6	4
2017Liu#076	3064	WS075	Human	Inner Mongolia	B. melitensis	E. Mediterranean	2015	42	116	1	5	3	13	2	2	3	2	4	41	8	8	4	3	6	4
2017Liu#084	3072	WS083	Human	Inner Mongolia	B. melitensis	E. Mediterranean	2015	42	116	1	5	3	13	2	2	3	2	4	41	8	8	4	3	6	4
2017Liu#031	3019	WS030	Human	Inner Mongolia	B. melitensis	E. Mediterranean	2015	42	116	1	5	3	13	2	2	3	2	4	41	8	5	4	3	6	4
2017Liu#056	3044	WS055	Human	Inner Mongolia	B. melitensis	E. Mediterranean	2015	42	116	1	5	3	13	2	2	3	2	4	41	8	3	4	3	6	6
2017Liu#057	3045	WS056	Human	Inner Mongolia	B. melitensis	E. Mediterranean	2015	42	116	1	5	3	13	2	2	3	2	4	41	8	5	4	3	6	6
2017Liu#081	3069	WS080	Human	Inner Mongolia	B. melitensis	E. Mediterranean	2015	42	116	1	5	3	13	2	2	3	2	4	41	8	7	4	3	6	11
2017Liu#003	2991	WS002	Human	Inner Mongolia	B. melitensis	E. Mediterranean	2012	42	345	1	5	3	13	2	2	3	2	4	41	9	8	4	3	6	5
2017Liu#016	3004	WS015	Human	Inner Mongolia	B. melitensis	E. Mediterranean	2014	42	116	1	5	3	13	2	2	3	2	4	41	8	7	4	3	6	5
2017Liu#040	3028	WS039	Human	Inner Mongolia	B. melitensis	E. Mediterranean	2015	42	116	1	5	3	13	2	2	3	2	4	41	8	5	4	3	6	7
2017Liu#073	3061	WS072	Human	Inner Mongolia	B. melitensis	E. Mediterranean	2015	42	116	1	5	3	13	2	2	3	2	4	41	8	7	4	3	6	4
2017Liu#077	3065	WS076	Human	Inner Mongolia	B. melitensis	E. Mediterranean	2015	42	116	1	5	3	13	2	2	3	2	4	41	8	7	4	3	6	4
2017Liu#087	3075	WS086	Human	Inner Mongolia	B. melitensis	E. Mediterranean	2015	114	291	1	5	3	13	2	1	3	2	4	41	8	5	4	3	6	6
2017Liu#106	3094	WS105	Human	Inner Mongolia	B. melitensis	E. Mediterranean	2015	42	116	1	5	3	13	2	2	3	2	4	41	8	7	4	3	6	4
2017Liu#114	3102	WS113	Human	Inner Mongolia	B. melitensis	E. Mediterranean	2015	42	116	1	5	3	13	2	2	3	2	4	41	8	7	4	3	6	4
2017Liu#012	3000	WS011	Human	Inner Mongolia	B. melitensis	E. Mediterranean	2014	114	291	1	5	3	13	2	1	3	2	4	41	8	9	4	3	6	6
2017Liu#013	3001	WS012	Human	Inner Mongolia	B. melitensis	E. Mediterranean	2014	42	116	1	5	3	13	2	2	3	2	4	41	8	6	4	3	6	4
2017Liu#017	3005	WS016	Human	Inner Mongolia	B. melitensis	E. Mediterranean	2014	42	116	1	5	3	13	2	2	3	2	4	41	8	3	5	3	6	5
2017Liu#018	3006	WS017	Human	Inner Mongolia	B. melitensis	E. Mediterranean	2014	42	116	1	5	3	13	2	2	3	2	4	41	8	7	1	3	6	5
2017Liu#045	3033	WS044	Human	Inner Mongolia	B. melitensis	E. Mediterranean	2015	42	116	1	5	3	13	2	2	3	2	4	41	8	4	4	3	6	7
2017Liu#022	3010	WS021	Human	Inner Mongolia	B. melitensis	E. Mediterranean	2014	42	116	1	5	3	13	2	2	3	2	4	41	8	8	4	3	6	5
2017Liu#060	3048	WS059	Human	Inner Mongolia	B. melitensis	E. Mediterranean	2015	42	116	1	5	3	13	2	2	3	2	4	41	8	8	4	3	6	4
2017Liu#064	3052	WS063	Human	Inner Mongolia	B. melitensis	E. Mediterranean	2015	42	116	1	5	3	13	2	2	3	2	4	41	8	8	4	3	6	4
2017Liu#088	3076	WS087	Human	Inner Mongolia	B. melitensis	E. Mediterranean	2015	42	116	1	5	3	13	2	2	3	2	4	41	8	5	4	3	6	7
2017Liu#109	3097	WS108	Human	Inner Mongolia	B. melitensis	E. Mediterranean	2015	42	116	1	5	3	13	2	2	3	2	4	41	8	6	4	3	6	8
2017Liu#027	3015	WS026	Human	Inner Mongolia	B. melitensis	E. Mediterranean	2015	42	116	1	5	3	13	2	2	3	2	4	41	8	9	4	3	7	6
2017Liu#028	3016	WS027	Human	Inner Mongolia	B. melitensis	E. Mediterranean	2015	42	116	1	5	3	13	2	2	3	2	4	41	8	9	4	3	7	6
2017Liu#030	3018	WS029	Human	Inner Mongolia	B. melitensis	E. Mediterranean	2015	42	116	1	5	3	13	2	2	3	2	4	41	8	6	4	3	7	7
2017Liu#103	3091	WS102	Human	Inner Mongolia	B. melitensis	E. Mediterranean	2015	42	116	1	5	3	13	2	2	3	2	4	41	8	5	4	3	7	4
2017Liu#047	3035	WS046	Human	Inner Mongolia	B. melitensis	E. Mediterranean	2015	42	116	1	5	3	13	2	2	3	2	4	41	8	6	4	3	7	6
2017Liu#085	3073	WS084	Human	Inner Mongolia	B. melitensis	E. Mediterranean	2015	42	116	1	5	3	13	2	2	3	2	4	41	8	5	4	3	7	4
2017Liu#067	3055	WS066	Human	Inner Mongolia	B. melitensis	E. Mediterranean	2015	42	116	1	5	3	13	2	2	3	2	4	41	8	7	4	3	7	4
2017Liu#083	3071	WS082	Human	Inner Mongolia	B. melitensis	E. Mediterranean	2015	42	116	1	5	3	13	2	2	3	2	4	41	8	8	4	3	7	4
2017Liu#086	3074	WS085	Human	Inner Mongolia	B. melitensis	E. Mediterranean	2015	42	116	1	5	3	13	2	2	3	2	4	41	8	5	4	3	7	7
2017Liu#098	3086	WS097	Human	Inner Mongolia	B. melitensis	E. Mediterranean	2015	42	116	1	5	3	13	2	2	3	2	4	41	8	5	4	3	7	6
2017Liu#074	3062	WS073	Human	Inner Mongolia	B. melitensis	E. Mediterranean	2015	42	116	1	5	3	13	2	2	3	2	4	41	8	7	4	3	7	7
2017Liu#071	3059	WS070	Human	Inner Mongolia	B. melitensis	E. Mediterranean	2015	42	116	1	5	3	13	2	2	3	2	4	41	8	5	4	3	7	5
2017Liu#041	3029	WS040	Human	Inner Mongolia	B. melitensis	E. Mediterranean	2015	42	116	1	5	3	13	2	2	3	2	4	41	8	9	4	3	8	4
2017Liu#100	3088	WS099	Human	Inner Mongolia	B. melitensis	E. Mediterranean	2015	42	116	1	5	3	13	2	2	3	2	4	41	8	4	4	3	8	4
2017Liu#095	3083	WS094	Human	Inner Mongolia	B. melitensis	E. Mediterranean	2015	42	116	1	5	3	13	2	2	3	2	4	41	8	4	4	3	8	4
2017Liu#080	3068	WS079	Human	Inner Mongolia	B. melitensis	E. Mediterranean	2015	42	116	1	5	3	13	2	2	3	2	4	41	8	5	4	3	8	7
2017Liu#107	3095	WS106	Human	Inner Mongolia	B. melitensis	E. Mediterranean	2015	42	116	1	5	3	13	2	2	3	2	4	41	8	4	4	3	8	4
2017Liu#002	2990	WS001	Human	Inner Mongolia	B. melitensis	E. Mediterranean	2012	42	116	1	5	3	13	2	2	3	2	4	41	8	6	4	3	9	5
2017Liu#001	2989	WS000	Human	Inner Mongolia	B. melitensis	E. Mediterranean	2011	42	342	1	5	3	13	2	2	3	2	4	36	8	4	5	7	9	5
2017Liu#008	2996	WS007	Human	Inner Mongolia	B. melitensis	E. Mediterranean	2014	42	116	1	5	3	13	2	2	3	2	4	41	8	5	4	3	10	5
2017Liu#019	3007	WS018	Human	Inner Mongolia	B. melitensis	E. Mediterranean	2014	42	116	1	5	3	13	2	2	3	2	4	41	8	8	1	3	10	6
2017Liu#010	2998	WS009	Human	Inner Mongolia	B. melitensis	E. Mediterranean	2014	42	116	1	5	3	13	2	2	3	2	4	41	8	6	4	3	11	5
2017Liu#042	3030	WS041	Human	Inner Mongolia	B. melitensis	E. Mediterranean	2015	42	116	1	5	3	13	2	2	3	2	4	41	8	4	4	3	11	4
2017Liu#082	3070	WS081	Human	Inner Mongolia	B. melitensis	E. Mediterranean	2015	42	116	1	5	3	13	2	2	3	2	4	41	8	4	4	3	11	5
2017Liu#035	3023	WS034	Human	Inner Mongolia	B. melitensis	E. Mediterranean	2015	42	116	1	5	3	13	2	2	3	2	4	41	8	5	4	3	13	4
2017Liu#025	3013	WS024	Human	Inner Mongolia	B. melitensis	E. Mediterranean	2015	42	116	1	5	3	13	2	2	3	2	4	41	8	5	4	3	15	4
2017Liu#026	3014	WS025	Human	Inner Mongolia	B. melitensis	E. Mediterranean	2015	42	116	1	5	3	13	2	2	3	2	4	41	8	5	4	3	15	4
2013Jiang#048	1853	NM91-0510	Ovine	Inner Mongolia	B. melitensis bv. 1	E. Mediterranean	1991	42	116	1	5	3	13	2	2	3	2	4	41	8	6	4	3	2	6
2011Jiang#104	1112	NM93-0824	Human	Inner Mongolia	B. melitensis bv. 1	E. Mediterranean	1993	42	116	1	5	3	13	2	2	3	2	4	41	8	5	4	3	3	7
2013Jiang#041	1846	NM96-1004	Ovine	Inner Mongolia	B. melitensis bv. 1	E. Mediterranean	1996	63	111	1	5	3	13	2	3	3	2	4	41	8	5	4	3	3	5
2013Jiang#045	1850	NM89-0907	Ovine	Inner Mongolia	B. melitensis bv. 1	E. Mediterranean	1989	42	116	1	5	3	13	2	2	3	2	4	41	8	4	4	3	3	5
2013Jiang#053	1858	NM92-0613	Ovine	Inner Mongolia	B. melitensis bv. 1	E. Mediterranean	1992	42	279	1	5	3	13	2	2	3	2	6	43	8	3	6	3	3	5
2013Jiang#026	1831	JL85-02	Deer/Elk/Reindeer	Inner Mongolia	B. melitensis bv. 1	E. Mediterranean	1985	115	278	1	4	3	13	2	2	3	2	6	43	8	4	5	7	3	3
2011Jiang#095	1103	NM96-1006	Human	Inner Mongolia	B. melitensis bv. 1	E. Mediterranean	1996	42	116	1	5	3	13	2	2	3	2	4	41	8	5	4	3	5	5
2011Jiang#100	1108	NM97-12	Human	Inner Mongolia	B. melitensis bv. 1	E. Mediterranean	1997	42	116	1	5	3	13	2	2	3	2	4	41	8	6	4	3	5	5
2011Jiang#102	1110	NM91-0513	Human	Inner Mongolia	B. melitensis bv. 1	E. Mediterranean	1991	42	179	1	5	3	13	2	2	3	2	4	45	8	5	4	3	5	5
2011Jiang#103	1111	NM91-0514	Human	Inner Mongolia	B. melitensis bv. 1	E. Mediterranean	1991	42	179	1	5	3	13	2	2	3	2	4	45	8	5	4	3	5	5
2013Jiang#049	1854	NM91-0511	Ovine	Inner Mongolia	B. melitensis bv. 1	E. Mediterranean	1991	42	179	1	5	3	13	2	2	3	2	4	45	8	5	4	3	5	5
2013Jiang#055	1860	NM92-0615	Cattle	Inner Mongolia	B. melitensis bv. 1	E. Mediterranean	1992	42	116	1	5	3	13	2	2	3	2	4	41	8	6	4	3	5	5
2013Jiang#057	1862	NM92-0617	Ovine	Inner Mongolia	B. melitensis bv. 1	E. Mediterranean	1992	42	179	1	5	3	13	2	2	3	2	4	45	8	5	4	3	5	5
2013Jiang#058	1863	NM93-0907	Ovine	Inner Mongolia	B. melitensis bv. 1	E. Mediterranean	1993	42	116	1	5	3	13	2	2	3	2	4	41	8	4	4	3	5	5
2013Jiang#043	1848	NM88-0907	Ovine	Inner Mongolia	B. melitensis bv. 1	E. Mediterranean	1988	42	108	1	5	3	13	2	2	3	2	4	43	8	4	6	7	6	3
2011Jiang#088	1096	NM94-0705	Human	Inner Mongolia	B. melitensis bv. 1	E. Mediterranean	1994	42	116	1	5	3	13	2	2	3	2	4	41	8	5	4	3	7	7
2011Jiang#090	1098	NM95-1461	Human	Inner Mongolia	B. melitensis bv. 1	E. Mediterranean	1995	42	116	1	5	3	13	2	2	3	2	4	41	8	5	4	1	7	7
2011Jiang#091	1099	NM95-1462	Human	Inner Mongolia	B. melitensis bv. 1	E. Mediterranean	1995	42	116	1	5	3	13	2	2	3	2	4	41	8	5	4	3	7	7
2011Jiang#092	1100	NM95-1463	Human	Inner Mongolia	B. melitensis bv. 1	E. Mediterranean	1995	42	116	1	5	3	13	2	2	3	2	4	41	8	5	4	3	7	3
2011Jiang#094	1102	NM95-1465	Human	Inner Mongolia	B. melitensis bv. 1	E. Mediterranean	1995	42	116	1	5	3	13	2	2	3	2	4	41	8	5	4	3	7	3
2011Jiang#096	1104	NM96-0618	Human	Inner Mongolia	B. melitensis bv. 1	E. Mediterranean	1996	42	116	1	5	3	13	2	2	3	2	4	41	8	5	4	1	7	6
2013Jiang#036	1841	NM93-0907	Ovine	Inner Mongolia	B. melitensis bv. 1	E. Mediterranean	1993	42	116	1	5	3	13	2	2	3	2	4	41	8	6	4	3	7	6
2013Jiang#037	1842	NM95-1212	Ovine	Inner Mongolia	B. melitensis bv. 1	E. Mediterranean	1995	42	116	1	5	3	13	2	2	3	2	4	41	8	5	4	3	7	7
2013Jiang#039	1844	NM95-1250	Ovine	Inner Mongolia	B. melitensis bv. 1	E. Mediterranean	1995	42	116	1	5	3	13	2	2	3	2	4	41	8	5	4	3	7	7
2013Jiang#040	1845	NM95-1453	Ovine	Inner Mongolia	B. melitensis bv. 1	E. Mediterranean	1995	42	116	1	5	3	13	2	2	3	2	4	41	8	5	4	3	7	7
2013Jiang#047	1852	NM91-0509	Ovine	Inner Mongolia	B. melitensis bv. 1	E. Mediterranean	1991	42	116	1	5	3	13	2	2	3	2	4	41	8	5	4	3	7	6
2013Jiang#054	1859	NM92-0614	Ovine	Inner Mongolia	B. melitensis bv. 1	E. Mediterranean	1992	42	116	1	5	3	13	2	2	3	2	4	41	8	5	4	3	7	6
2013Jiang#056	1861	NM92-0616	Ovine	Inner Mongolia	B. melitensis bv. 1	E. Mediterranean	1992	42	116	1	5	3	13	2	2	3	2	4	41	8	5	4	3	7	6
2011Jiang#089	1097	NM94-0806	Human	Inner Mongolia	B. melitensis bv. 1	E. Mediterranean	1994	42	116	1	5	3	13	2	2	3	2	4	41	8	5	4	3	8	6
2011Jiang#093	1101	NM95-1464	Human	Inner Mongolia	B. melitensis bv. 1	E. Mediterranean	1995	42	116	1	5	3	13	2	2	3	2	4	41	8	5	4	3	8	3
2013Jiang#042	1847	NM96-1005	Ovine	Inner Mongolia	B. melitensis bv. 1	E. Mediterranean	1996	42	116	1	5	3	13	2	2	3	2	4	41	8	5	4	3	8	5
2011Jiang#097	1105	NM96-0619	Human	Inner Mongolia	B. melitensis bv. 1	E. Mediterranean	1996	42	116	1	5	3	13	2	2	3	2	4	41	8	5	4	3	9	9
2011Jiang#101	1109	NM88-0906	Human	Inner Mongolia	B. melitensis bv. 1	E. Mediterranean	1988	42	116	1	5	3	13	2	2	3	2	4	41	8	4	4	3	9	5
2013Jiang#044	1849	NM89-0906	Ovine	Inner Mongolia	B. melitensis bv. 1	E. Mediterranean	1989	42	179	1	5	3	13	2	2	3	2	4	45	8	5	4	3	9	5
2013Jiang#046	1851	NM91-0508	Cattle	Inner Mongolia	B. melitensis bv. 1	E. Mediterranean	1991	42	116	1	5	3	13	2	2	3	2	4	41	8	4	4	3	9	5
2013Jiang#050	1855	NM91-0512	Ovine	Inner Mongolia	B. melitensis bv. 1	E. Mediterranean	1991	42	116	1	5	3	13	2	2	3	2	4	41	8	4	4	3	9	5
2013Jiang#051	1856	NM92-0611	Ovine	Inner Mongolia	B. melitensis bv. 1	E. Mediterranean	1992	42	116	1	5	3	13	2	2	3	2	4	41	8	4	4	3	9	5
2013Jiang#052	1857	NM92-0612	Ovine	Inner Mongolia	B. melitensis bv. 1	E. Mediterranean	1992	42	116	1	5	3	13	2	2	3	2	4	41	8	4	4	3	9	5
2013Jiang#038	1843	NM95-1232	Ovine	Inner Mongolia	B. melitensis bv. 1	E. Mediterranean	1995	42	116	1	5	3	13	2	2	3	2	4	41	8	6	4	3	10	7
2011Jiang#070	1078	JL71-020	Human	Inner Mongolia	B. melitensis bv. 2	E. Mediterranean	1971	42	116	1	5	3	13	2	2	3	2	4	41	8	5	4	3	4	4
2013Jiang#032	1837	NM66-148	Camel	Inner Mongolia	B. melitensis bv. 2	E. Mediterranean		42	116	1	5	3	13	2	2	3	2	4	41	8	4	4	3	5	5
2011Jiang#066	1074	NM55-013	Human	Inner Mongolia	B. melitensis bv. 2	E. Mediterranean	1955	42	116	1	5	3	13	2	2	3	2	4	41	8	7	4	3	6	7
2011Jiang#068	1076	NM65-039	Human	Inner Mongolia	B. melitensis bv. 2	E. Mediterranean	1965	42	116	1	5	3	13	2	2	3	2	4	41	8	7	4	3	6	7
2013Jiang#030	1835	NM63-006	Ovine	Inner Mongolia	B. melitensis bv. 2	E. Mediterranean	1963	42	116	1	5	3	13	2	2	3	2	4	41	8	7	4	3	6	7
2013Jiang#034	1839	NM73-026	Ovine	Inner Mongolia	B. melitensis bv. 2	E. Mediterranean	1973	42	116	1	5	3	13	2	2	3	2	4	41	8	7	4	3	6	7
2011Jiang#099	1107	NM97-09	Human	Inner Mongolia	B. melitensis bv. 3	E. Mediterranean	1997	63	111	1	5	3	13	2	3	3	2	4	41	8	5	4	3	3	6
2013Jiang#012	1817	NM06-8	Ovine	Inner Mongolia	B. melitensis bv. 3	E. Mediterranean	2006	63	111	1	5	3	13	2	3	3	2	4	41	8	6	4	8	3	5
2011Jiang#062	1070	NM06-11	Human	Inner Mongolia	B. melitensis bv. 3	E. Mediterranean	2006	42	116	1	5	3	13	2	2	3	2	4	41	8	9	4	3	5	4
2013Jiang#007	1812	NM06-2	Ovine	Inner Mongolia	B. melitensis bv. 3	E. Mediterranean	2006	42	297	1	5	3	13	2	2	3	2	4	46	8	5	4	3	5	5
2013Jiang#008	1813	NM06-3	Ovine	Inner Mongolia	B. melitensis bv. 3	E. Mediterranean	2006	42	297	1	5	3	13	2	2	3	2	4	46	8	5	4	3	5	5
2011Jiang#030	1038	NM57-264	Human	Inner Mongolia	B. melitensis bv. 3	E. Mediterranean	1957	63	111	1	5	3	13	2	3	3	2	4	41	8	5	4	3	6	5
2013Jiang#006	1811	NM06-1	Ovine	Inner Mongolia	B. melitensis bv. 3	E. Mediterranean	2006	42	116	1	5	3	13	2	2	3	2	4	41	8	5	4	3	6	5
2013Jiang#009	1814	NM06-4	Ovine	Inner Mongolia	B. melitensis bv. 3	E. Mediterranean	2006	42	297	1	5	3	13	2	2	3	2	4	46	8	5	4	3	6	5
2013Jiang#018	1823	NM65-38	Ovine	Inner Mongolia	B. melitensis bv. 3	E. Mediterranean	1965	42	116	1	5	3	13	2	2	3	2	4	41	8	5	4	3	6	5
2011Jiang#029	1037	NM57-55	Human	Inner Mongolia	B. melitensis bv. 3	E. Mediterranean	1957	42	116	1	5	3	13	2	2	3	2	4	41	8	5	4	3	7	6
2011Jiang#031	1039	NM58-2	Human	Inner Mongolia	B. melitensis bv. 3	E. Mediterranean	1958	42	116	1	5	3	13	2	2	3	2	4	41	8	5	4	3	7	6
2011Jiang#033	1041	NM60-25	Human	Inner Mongolia	B. melitensis bv. 3	E. Mediterranean	1960	63	111	1	5	3	13	2	3	3	2	4	41	8	5	4	3	7	5
2011Jiang#098	1106	NM96-0620	Human	Inner Mongolia	B. melitensis bv. 3	E. Mediterranean	1996	42	116	1	5	3	13	2	2	3	2	4	41	8	5	4	3	7	6
2013Jiang#010	1815	NM06-6	Ovine	Inner Mongolia	B. melitensis bv. 3	E. Mediterranean	2006	42	116	1	5	3	13	2	2	3	2	4	41	8	5	4	3	7	6
2011Jiang#028	1036	NM57-9	Human	Inner Mongolia	B. melitensis bv. 3	E. Mediterranean	1957	42	116	1	5	3	13	2	2	3	2	4	41	8	5	4	3	8	5
2013Jiang#011	1816	NM06-7	Ovine	Inner Mongolia	B. melitensis bv. 3	E. Mediterranean	2006	42	116	1	5	3	13	2	2	3	2	4	41	8	8	4	8	8	6
2011Jiang#072	1080	TJ-01	Human	Inner Mongolia	B. melitensis bv. 3	E. Mediterranean	2010	42	116	1	5	3	13	2	2	3	2	4	41	8	4	4	3	8	5
2011Jiang#032	1040	NM58-27	Human	Inner Mongolia	B. melitensis bv. 3	E. Mediterranean	1958	42	116	1	5	3	13	2	2	3	2	4	41	8	5	5	3	9	6
2013Jiang#165	1970	208	Human	Inner Mongolia	B. suis bv. 1	B.suis biovar 1	1957	6	33	2	3	6	10	4	1	5	2	4	38	9	6	6	6	5	3
2013Jiang#153	1958	N2	Cattle	Inner Mongolia	B. suis bv. 1	B.suis biovar 1	2009	6	33	2	3	6	10	4	1	5	2	4	38	9	5	5	8	6	3
2013Jiang#154	1959	N6	Cattle	Inner Mongolia	B. suis bv. 1	B.suis biovar 1	2009	6	33	2	3	6	10	4	1	5	2	4	38	9	5	5	8	6	3
2013Jiang#155	1960	N7	Cattle	Inner Mongolia	B. suis bv. 1	B.suis biovar 1	2009	6	33	2	3	6	10	4	1	5	2	4	38	9	5	5	8	6	3
2013Jiang#156	1961	N8	Cattle	Inner Mongolia	B. suis bv. 1	B.suis biovar 1	2009	6	33	2	3	6	10	4	1	5	2	4	38	9	5	5	8	6	3
2013Jiang#157	1962	N9	Cattle	Inner Mongolia	B. suis bv. 1	B.suis biovar 1	2009	6	33	2	3	6	10	4	1	5	2	4	38	9	5	5	8	6	3
2013Jiang#158	1963	N11	Cattle	Inner Mongolia	B. suis bv. 1	B.suis biovar 1	2009	6	33	2	3	6	10	4	1	5	2	4	38	9	5	5	8	6	3
2013Jiang#159	1964	S2	Cattle	Inner Mongolia	B. suis bv. 1	B.suis biovar 1	2009	6	33	2	3	6	10	4	1	5	2	4	38	9	5	5	8	6	3
2013Jiang#160	1965	9	Ovine	Inner Mongolia	B. suis bv. 1	B.suis biovar 1	2006	6	33	2	3	6	10	4	1	5	2	4	38	9	5	5	8	6	3
2013Jiang#166	1971	215	Human	Inner Mongolia	B. suis bv. 1	B.suis biovar 1	1978	6	33	2	3	6	10	4	1	5	2	4	38	9	5	5	8	6	3
2013Jiang#167	1972	210	Deer/Elk/Reindeer	Inner Mongolia	B. suis bv. 1	B.suis biovar 1	1985	6	33	2	3	6	10	4	1	5	2	4	38	9	5	5	8	6	3
RU			Dog	Jiangsu	B. canis			3		2	3	9	11	3	1	5	2	6	41	9	5	6	6	7	3
232			Dog	Jiangsu	B. canis			3		2	3	9	11	3	1	5	2	7	41	9	6	8	5	9	3
247			Dog	Jiangxi	B. canis			3		2	3	9	11	3	1	5	2	7	41	9	7	6	5	4	3
240			Dog	Jiangxi	B. canis			3		2	3	9	11	3	1	5	2	6	41	9	6	5	8	5	3
249			Dog	Liaoning	B. canis			3		2	3	9	11	3	1	5	2	5	41	9	6	5	9	7	3
2011Jiang#060	1068	LN05-2	Human	Liaoning	B. melitensis bv. 3	E. Mediterranean	2005	42	116	1	5	3	13	2	2	3	2	4	41	8	5	4	3	5	6
2011Jiang#061	1069	LN05-4	Human	Liaoning	B. melitensis bv. 3	E. Mediterranean	2005	42	116	1	5	3	13	2	2	3	2	4	41	8	5	4	3	5	5
2013Jiang#029	1834	QH86-030	Bharal	Qinghai	B. melitensis bv. 1	Americas	1986	47	262	3	4	2	13	4	2	3	3	4	40	8	4	4	3	6	10
2013Jiang#028	1833	QH87-029	Bharal	Qinghai	B. melitensis bv. 1	Americas	1986	47	262	3	4	2	13	4	2	3	3	4	40	8	4	4	1	7	8
2011Jiang#069	1077	QH65-063	Human	Qinghai	B. melitensis bv. 2	E. Mediterranean	1965	42	116	1	5	3	13	2	2	3	2	4	41	8	5	4	3	9	5
2013Jiang#020	1825	QH80-347	Ovine	Qinghai	B. melitensis bv. 3	E. Mediterranean	1980	42	116	1	5	3	13	2	2	3	2	4	41	8	4	4	3	5	6
2013Jiang#003	1808	QH87-41	Bharal	Qinghai	B. melitensis bv. 3	E. Mediterranean	1987	42	116	1	5	3	13	2	2	3	2	4	41	8	4	4	3	6	5
2013Jiang#004	1809	QH86-39	Bharal	Qinghai	B. melitensis bv. 3	E. Mediterranean	1986	42	116	1	5	3	13	2	2	3	2	4	41	8	4	4	3	6	7
2011Jiang#002	1010	SHX08-6	Human	Shaanxi	B. melitensis bv. 3	E. Mediterranean	2008	42	116	1	5	3	13	2	2	3	2	4	41	8	5	4	3	5	4
2011Jiang#003	1011	SHX08-14	Human	Shaanxi	B. melitensis bv. 3	E. Mediterranean	2008	42	116	1	5	3	13	2	2	3	2	4	41	8	5	5	3	7	7
2011Jiang#001	1009	SHX08-3	Human	Shaanxi	B. melitensis bv. 3	E. Mediterranean	2008	42	116	1	5	3	13	2	2	3	2	4	41	8	5	4	3	8	5
2011Jiang#004	1012	SHX08-15	Human	Shaanxi	B. melitensis bv. 3	E. Mediterranean	2008	42	116	1	5	3	13	2	2	3	2	4	41	8	5	4	3	8	6
241			Dog	Shandong	B. canis			3		2	3	9	11	3	1	5	2	6	41	9	3	10	16	5	3
2011Jiang#063	1071	SD05-34	Human	Shandong	B. melitensis bv. 1	E. Mediterranean	2005	42	297	1	5	3	13	2	2	3	2	4	46	8	5	4	3	5	5
2011Jiang#064	1072	SD05-40	Human	Shandong	B. melitensis bv. 1	E. Mediterranean	2005	42	297	1	5	3	13	2	2	3	2	4	46	8	5	4	3	5	5
2011Jiang#071	1079	SD73-009	Human	Shandong	B. melitensis bv. 2	E. Mediterranean	1973	42	116	1	5	3	13	2	2	3	2	4	41	8	7	4	3	6	7
2013Jiang#016	1821	SHD01-8	Ovine	Shandong	B. melitensis bv. 3	E. Mediterranean	2001	42	116	1	5	3	13	2	2	3	2	4	41	8	5	4	3	6	5
2013Jiang#022	1827	SHD91-1	Ovine	Shandong	B. melitensis bv. 3	E. Mediterranean	1991	42	116	1	5	3	13	2	2	3	2	4	41	8	7	4	3	6	7
2013Jiang#023	1828	SHD01-1	Ovine	Shandong	B. melitensis bv. 3	E. Mediterranean	2001	42	116	1	5	3	13	2	2	3	2	4	41	8	5	4	3	6	5
2013Jiang#014	1819	SHD01-2	Ovine	Shandong	B. melitensis bv. 3	E. Mediterranean	2001	114	291	1	5	3	13	2	1	3	2	4	41	8	3	4	3	7	5
2013Jiang#015	1820	SHD01-3	Ovine	Shandong	B. melitensis bv. 3	E. Mediterranean	2001	114	291	1	5	3	13	2	1	3	2	4	41	8	3	4	3	7	5
2013Jiang#163	1968	71	Ovine	Shandong	B. suis bv. 1	B.suis biovar 1	1974	6	33	2	3	6	10	4	1	5	2	4	38	9	6	6	5	5	3
2013Jiang#164	1969	72	Ovine	Shandong	B. suis bv. 1	B.suis biovar 1	1975	6	33	2	3	6	10	4	1	5	2	4	38	9	6	6	5	5	3
231			Dog	Shanghai	B. canis			3		2	3	9	11	3	1	5	2	7	41	9	8	8	12	10	3
2011Jiang#065	1073	SH07-33	Human	Shanghai	B. melitensis bv. 1	E. Mediterranean	2007	63	293	1	5	3	13	2	3	3	2	4	49	8	5	4	3	6	5
2013Jiang#031	1836	SH64-027	Cattle	Shanghai	B. melitensis bv. 2	E. Mediterranean		42	116	1	5	3	13	2	2	3	2	4	41	8	7	4	3	6	7
2011Jiang#007	1015	SHANXI09-2	Human	Shanxi	B. melitensis bv. 3	E. Mediterranean	2009	43	125	1	5	3	13	3	2	3	2	4	41	8	5	4	3	4	7
2013Jiang#021	1826	SHX84-1	Ovine	Shanxi	B. melitensis bv. 3	E. Mediterranean	1984	42	116	1	5	3	13	2	2	3	2	4	41	8	4	4	3	4	5
2011Jiang#006	1014	SHANXI09-4	Human	Shanxi	B. melitensis bv. 3	E. Mediterranean	2009	42	116	1	5	3	13	2	2	3	2	4	41	8	5	4	3	5	4
2011Jiang#008	1016	SHANXI09-3	Human	Shanxi	B. melitensis bv. 3	E. Mediterranean	2009	63	111	1	5	3	13	2	3	3	2	4	41	8	5	4	3	5	4
2011Jiang#047	1055	SHANXI07-1	Human	Shanxi	B. melitensis bv. 3	E. Mediterranean	2007	45	115	1	5	3	12	2	2	3	2	4	41	8	5	4	3	6	7
2013Jiang#005	1810	SHANXI79-04	Ovine	Shanxi	B. melitensis bv. 3	E. Mediterranean	1979	42	116	1	5	3	13	2	2	3	2	4	41	8	5	4	3	6	5
2013Jiang#019	1824	SHX79-3	Ovine	Shanxi	B. melitensis bv. 3	E. Mediterranean	1979	42	116	1	5	3	13	2	2	3	2	4	41	8	6	4	3	6	3
2011Jiang#042	1050	SHANXI09-15	Human	Shanxi	B. melitensis bv. 3	E. Mediterranean	2009	43	125	1	5	3	13	3	2	3	2	4	41	8	5	4	3	7	7
2011Jiang#046	1054	SHANXI09-17	Human	Shanxi	B. melitensis bv. 3	E. Mediterranean	2009	42	116	1	5	3	13	2	2	3	2	4	41	8	5	4	3	7	6
2011Jiang#049	1057	SHANXI07-3	Human	Shanxi	B. melitensis bv. 3	E. Mediterranean	2007	45	115	1	5	3	12	2	2	3	2	4	41	8	5	4	3	7	6
2011Jiang#045	1053	SHANXI09-12	Human	Shanxi	B. melitensis bv. 3	E. Mediterranean	2009	63	111	1	5	3	13	2	3	3	2	4	41	8	5	5	3	8	6
2011Jiang#044	1052	SHANXI09-13	Human	Shanxi	B. melitensis bv. 3	E. Mediterranean	2009	42	116	1	5	3	13	2	2	3	2	4	41	8	5	4	3	9	5
2011Jiang#048	1056	SHANXI07-2	Human	Shanxi	B. melitensis bv. 3	E. Mediterranean	2007	45	115	1	5	3	12	2	2	3	2	4	41	8	5	4	3	9	8
2011Jiang#043	1051	SHANXI09-14	Human	Shanxi	B. melitensis bv. 3	E. Mediterranean	2009	42	116	1	5	3	13	2	2	3	2	4	41	8	5	4	3	10	6
2013Jiang#017	1822	SC63-13	Ovine	Sichuan	B. melitensis bv. 3	E. Mediterranean	1963	42	116	1	5	3	13	2	2	3	2	4	41	8	5	4	3	6	5
233			Dog	Xinjiang	B. canis			3		2	3	9	11	3	1	5	2	5	41	9	7	8	10	7	3
2013Jiang#064	1869	XJ152	Ovine	Xinjiang	B. melitensis bv. 1	E. Mediterranean	2011	42	116	1	5	3	13	2	2	3	2	4	41	8	5	4	3	5	5
2013Jiang#065	1870	XJ153	Ovine	Xinjiang	B. melitensis bv. 1	E. Mediterranean	2011	42	116	1	5	3	13	2	2	3	2	4	41	8	4	4	3	5	4
2013Jiang#025	1830	XJ05-29	Ovine	Xinjiang	B. melitensis bv. 1	E. Mediterranean	2005	42	116	1	5	3	13	2	2	3	2	4	41	8	5	4	3	6	5
2013Jiang#068	1873	XJ157	Ovine	Xinjiang	B. melitensis bv. 1	E. Mediterranean	2011	63	111	1	5	3	13	2	3	3	2	4	41	8	6	4	3	6	5
2013Jiang#035	1840	XJ78-037	Ovine	Xinjiang	B. melitensis bv. 2	E. Mediterranean	1978	42	116	1	5	3	13	2	2	3	2	4	41	8	4	4	6	6	4
2013Jiang#066	1871	XJ155	Ovine	Xinjiang	B. melitensis bv. 3	E. Mediterranean	2011	42	116	1	5	3	13	2	2	3	2	4	41	8	5	4	3	3	4
2013Jiang#067	1872	XJ156	Ovine	Xinjiang	B. melitensis bv. 3	E. Mediterranean	2011	42	116	1	5	3	13	2	2	3	2	4	41	8	5	4	3	3	4
2013Jiang#074	1879	XJ164	Cattle	Xinjiang	B. melitensis bv. 3	E. Mediterranean	2011	42	116	1	5	3	13	2	2	3	2	4	41	8	8	4	3	3	6
2013Jiang#013	1818	XJ07-2	Ovine	Xinjiang	B. melitensis bv. 3	E. Mediterranean	2007	42	116	1	5	3	13	2	2	3	2	4	41	8	4	4	8	4	5
2013Jiang#070	1875	XJ159	Ovine	Xinjiang	B. melitensis bv. 3	E. Mediterranean	2011	42	116	1	5	3	13	2	2	3	2	4	41	8	4	4	3	5	8
2013Jiang#073	1878	XJ162	Cattle	Xinjiang	B. melitensis bv. 3	E. Mediterranean	2011	42	116	1	5	3	13	2	2	3	2	4	41	8	4	4	3	5	8
2013Jiang#060	1865	XJ113	Ovine	Xinjiang	B. melitensis bv. 3	E. Mediterranean	2011	63	111	1	5	3	13	2	3	3	2	4	41	8	4	4	3	6	5
2013Jiang#061	1866	XJ130	Ovine	Xinjiang	B. melitensis bv. 3	E. Mediterranean	2011	42	116	1	5	3	13	2	2	3	2	4	41	8	6	4	3	6	5
2013Jiang#062	1867	XJ150	Ovine	Xinjiang	B. melitensis bv. 3	E. Mediterranean	2011	42	116	1	5	3	13	2	2	3	2	4	41	8	4	4	3	6	8
2013Jiang#063	1868	XJ151	Caprine	Xinjiang	B. melitensis bv. 3	E. Mediterranean	2011	42	116	1	5	3	13	2	2	3	2	4	41	8	4	4	3	6	8
2013Jiang#071	1876	XJ160	Ovine	Xinjiang	B. melitensis bv. 3	E. Mediterranean	2011	42	116	1	5	3	13	2	2	3	2	4	41	8	4	4	3	6	8
2013Jiang#072	1877	XJ161	Ovine	Xinjiang	B. melitensis bv. 3	E. Mediterranean	2011	42	116	1	5	3	13	2	2	3	2	4	41	8	4	4	3	6	7
2013Jiang#069	1874	XJ158	Ovine	Xinjiang	B. melitensis bv. 3	E. Mediterranean	2011	42	116	1	5	3	13	2	2	3	2	4	41	8	4	4	3	8	8
2011Jiang#059	1067	YN09-17	Human	Yunnan	B. melitensis bv. 3	E. Mediterranean	2009	58	120	1	5	3	13	3	1	3	2	4	41	8	4	4	8	5	3
2011Jiang#058	1066	YN09-H	Human	Yunnan	B. melitensis bv. 3	E. Mediterranean	2009	58	120	1	5	3	13	3	1	3	2	4	41	8	4	4	6	8	3
236			Dog	Zhejiang	B. canis			3		2	3	9	11	3	1	5	2	6	41	9	5	6	11	5	3
LI			Human	Zhejiang	B. canis			3		2	3	9	11	3	1	5	2	6	41	9	6	9	12	9	3
2011Jiang#054	1062	HZ09-2	Human	Zhejiang	B. melitensis bv. 3	E. Mediterranean	2009	42	116	1	5	3	13	2	2	3	2	4	41	8	4	4	9	4	5
2013Jiang#075	1880	LY001	Human	Zhejiang	B. melitensis bv. 3	E. Mediterranean	2011	42	116	1	5	3	13	2	2	3	2	4	41	8	6	4	3	4	4
2013Jiang#076	1881	LY002	Human	Zhejiang	B. melitensis bv. 3	E. Mediterranean	2011	42	116	1	5	3	13	2	2	3	2	4	41	8	6	4	3	4	4
2013Jiang#077	1882	LY003	Human	Zhejiang	B. melitensis bv. 3	E. Mediterranean	2011	42	116	1	5	3	13	2	2	3	2	4	41	8	6	4	3	4	4
2013Jiang#078	1883	LY004	Human	Zhejiang	B. melitensis bv. 3	E. Mediterranean	2011	42	116	1	5	3	13	2	2	3	2	4	41	8	6	4	3	4	4
2013Jiang#079	1884	LY005	Caprine	Zhejiang	B. melitensis bv. 3	E. Mediterranean	2011	42	116	1	5	3	13	2	2	3	2	4	41	8	6	4	3	4	4
2013Jiang#080	1885	LY006	Caprine	Zhejiang	B. melitensis bv. 3	E. Mediterranean	2011	42	116	1	5	3	13	2	2	3	2	4	41	8	6	4	3	4	4
2013Jiang#081	1886	LY007	Human	Zhejiang	B. melitensis bv. 3	E. Mediterranean	2011	42	116	1	5	3	13	2	2	3	2	4	41	8	6	4	3	5	5
2011Jiang#052	1060	ZHJ05-43	Human	Zhejiang	B. melitensis bv. 3	E. Mediterranean	2005	42	116	1	5	3	13	2	2	3	2	4	41	8	7	4	3	6	5
2011Jiang#053	1061	HZ09-1	Human	Zhejiang	B. melitensis bv. 3	E. Mediterranean	2009	42	116	1	5	3	13	2	2	3	2	4	41	8	4	4	3	6	6
2013Jiang#082	1887	LY009	Human	Zhejiang	B. melitensis bv. 3	E. Mediterranean	2011	42	116	1	5	3	13	2	2	3	2	4	41	8	5	4	3	9	6
