# Supplementary material for: Investigation of the molecular characteristics of Brucella isolates from Guangxi Province, China
Source: BMC Microbiol. 2019 Dec 16;19:292. doi: 10.1186/s12866-019-1665-6 (PMC6916230; doi:10.1186/s12866-019-1665-6)
Supplement: Supplementary file 3 — Additional file 3: Table S3. 615 Brucella strains (B. suis and B. canis) were used to construct the MST on a global scale (strains in this study are indicated with yellow circles). [file 12866_2019_1665_MOESM3_ESM.xlsx]

## Sheet: Sheet1
Table S3 615 Brucella strains (B. suis and B. canis) were used for constructed MST in global scale
key	index_temp	strain	host	isolated_in	speciesbiovar	GT_MLVA8	GT_MLVA11	Bruce06	Bruce08	Bruce11	Bruce12	Bruce42	Bruce43	Bruce45	Bruce55	Bruce18	Bruce19	Bruce21	Bruce04	Bruce07	Bruce09	Bruce16	Bruce30
2006LeFleche#078	78	BCCN#96-36	Swine	Argentina	B. suis	6	33	2	3	6	10	4	1	5	2	4	38	9	4	5	5	5	3
2006LeFleche#029	29	BCCN#98-26	Swine	Argentina	B. suis bv. 1	6	33	2	3	6	10	4	1	5	2	4	38	9	4	6	6	4	3
2006LeFleche#030	30	BCCN#98-31	Swine	Argentina	B. suis bv. 1	6	33	2	3	6	10	4	1	5	2	4	38	9	5	5	6	4	3
2006LeFleche#031	31	BCCN#98-43	Swine	Argentina	B. suis bv. 1	6	33	2	3	6	10	4	1	5	2	4	38	9	4	4	8	5	3
2018Vergnaud#0253	3423	BCCN#96-138B	Human	Argentina	B. suis bv. 1	6	33	2	3	6	10	4	1	5	2	4	38	9	5	5	9	4	3
2018Vergnaud#0254	3424	BCCN#98-22	Swine	Argentina	B. suis bv. 1	6	33	2	3	6	10	4	1	5	2	4	38	9	7	8	11	9	3
2018Vergnaud#0255	3425	BCCN#98-23	Swine	Argentina	B. suis bv. 1	6	33	2	3	6	10	4	1	5	2	4	38	9	6	8	7	9	3
2018Vergnaud#0256	3426	BCCN#98-24	Swine	Argentina	B. suis bv. 1	6	33	2	3	6	10	4	1	5	2	4	38	9	4	5	9	4	3
2018Vergnaud#0257	3427	BCCN#98-25	Swine	Argentina	B. suis bv. 1	6	33	2	3	6	10	4	1	5	2	4	38	9	5	5	6	4	3
2018Vergnaud#0699	3869	BCCN#98-27	Swine	Argentina	B. suis bv. 1	6	33	2	3	6	10	4	1	5	2	4	38	9	5	5	6	4	3
2018Vergnaud#0700	3870	BCCN#98-28	Swine	Argentina	B. suis bv. 1	6	33	2	3	6	10	4	1	5	2	4	38	9	4	7	6	4	3
2018Vergnaud#0701	3871	BCCN#98-32	Swine	Argentina	B. suis bv. 1	6	33	2	3	6	10	4	1	5	2	4	38	9	6	7	6	5	3
2018Vergnaud#0702	3872	BCCN#98-33	Swine	Argentina	B. suis bv. 1	6	33	2	3	6	10	4	1	5	2	4	38	9	5	5	6	4	3
2018Vergnaud#0703	3873	BCCN#98-34		Argentina	B. suis bv. 1	6	258	2	3	6	10	4	1	5	2	3	38	9	4	5	7	5	3
2018Vergnaud#0704	3874	BCCN#98-35	Swine	Argentina	B. suis bv. 1	6	33	2	3	6	10	4	1	5	2	4	38	9	4	5	8	4	3
2018Vergnaud#0705	3875	BCCN#98-37	Swine	Argentina	B. suis bv. 1	6	33	2	3	6	10	4	1	5	2	4	38	9	6	6	5	5	3
2018Vergnaud#0706	3876	BCCN#98-39	Swine	Argentina	B. suis bv. 1	6	33	2	3	6	10	4	1	5	2	4	38	9	4	5	9	4	3
2018Vergnaud#0707	3877	BCCN#98-44	Swine	Argentina	B. suis bv. 1	6	33	2	3	6	10	4	1	5	2	4	38	9	4	5	8	4	3
2018Vergnaud#0860	4030	BCCN#98-29	Swine	Argentina	B. suis bv. 1	6	33	2	3	6	10	4	1	5	2	4	38	9	5	7	7	4	3
2018Vergnaud#0861	4031	BCCN#98-30	Swine	Argentina	B. suis bv. 1	6	33	2	3	6	10	4	1	5	2	4	38	9	5	7	7	4	3
2018Vergnaud#0862	4032	BCCN#98-40	Swine	Argentina	B. suis bv. 1	6	258	2	3	6	10	4	1	5	2	3	38	9	4	5	6	5	3
2018Vergnaud#0863	4033	BCCN#98-42	Swine	Argentina	B. suis bv. 1	6	33	2	3	6	10	4	1	5	2	4	38	9	4	4	8	5	3
2017Ferreira#036	2649	C13B4	Wild boar	Belgium	B. suis bv. 2	7	44	2	4	8	14	6	1	5	6	6	43	9	22	7	17	2	9
2017Ferreira#037	2650	C2B11	Wild boar	Belgium	B. suis bv. 2	7	44	2	4	8	14	6	1	5	6	6	43	9	15	9	17	2	9
2017Ferreira#038	2651	C9B3	Wild boar	Belgium	B. suis bv. 2	7	44	2	4	8	14	6	1	5	6	6	43	9	15	9	18	2	9
2017Ferreira#039	2652	PY69	Wild boar	Belgium	B. suis bv. 2	7	44	2	4	8	14	6	1	5	6	6	43	9	15	7	15	2	9
2017Ferreira#040	2653	0111602/4+9	Wild boar	Belgium	B. suis bv. 2	7	41	2	4	8	14	6	1	5	6	4	43	9	15	7	7	2	9
2017Ferreira#041	2654	0111602/3+8	Wild boar	Belgium	B. suis bv. 2	7	41	2	4	8	14	6	1	5	6	4	43	9	15	7	7	2	9
2017Ferreira#044	2657	S275	Wild boar	Belgium	B. suis bv. 2	7	44	2	4	8	14	6	1	5	6	6	43	9	7	5	15	2	9
2017Ferreira#045	2658	C9B4	Wild boar	Belgium	B. suis bv. 2	7	44	2	4	8	14	6	1	5	6	6	43	9	9	5	9	2	9
2017Ferreira#046	2659	C8B3	Wild boar	Belgium	B. suis bv. 2	7	44	2	4	8	14	6	1	5	6	6	43	9	12	9	15	2	8
2017Ferreira#053	2666	MASA07	Wild boar	Belgium	B. suis bv. 2	7	44	2	4	8	14	6	1	5	6	6	43	9	11	6	17	2	12
2017Ferreira#056	2669	C13B1	Wild boar	Belgium	B. suis bv. 2	7	246	2	4	8	14	6	1	5	6	5	43	9	13	8	17	2	10
2017Ferreira#057	2670	C3B3	Wild boar	Belgium	B. suis bv. 2	7	246	2	4	8	14	6	1	5	6	5	43	9	15	8	7	2	10
2017Ferreira#058	2671	C13B6	Wild boar	Belgium	B. suis bv. 2	7	246	2	4	8	14	6	1	5	6	5	43	9	14	8	16	2	9
2017Ferreira#059	2672	C11B4	Wild boar	Belgium	B. suis bv. 2	7	246	2	4	8	14	6	1	5	6	5	43	9	14	8	16	2	9
2017Ferreira#060	2673	C4B6	Wild boar	Belgium	B. suis bv. 2	7	246	2	4	8	14	6	1	5	6	5	43	9	10	5	19	2	9
2017Ferreira#061	2674	S120	Wild boar	Belgium	B. suis bv. 2	7	246	2	4	8	14	6	1	5	6	5	43	9	15	7	10	2	11
2017Ferreira#062	2675	C5B5	Wild boar	Belgium	B. suis bv. 2	7	246	2	4	8	14	6	1	5	6	5	43	9	9	7	7	2	11
2017Ferreira#063	2676	COSA13	Wild boar	Belgium	B. suis bv. 2	7	44	2	4	8	14	6	1	5	6	6	43	9	14	8	11	2	10
2017Ferreira#064	2677	RATES5-11	Wild boar	Belgium	B. suis bv. 2	7	44	2	4	8	14	6	1	5	6	6	43	9	9	7	16	2	7
2017Ferreira#065	2678	C6B1	Wild boar	Belgium	B. suis bv. 2	7	44	2	4	8	14	6	1	5	6	6	43	9	11	10	22	2	7
2018Vergnaud#0148	3318	BCCN#74-367	Swine	Belgium	B. suis bv. 2	16	57	2	5	8	14	5	1	5	7	4	43	9	12	11	19	2	6
2018Vergnaud#0149	3319	BCCN#74-369	Swine	Belgium	B. suis bv. 2	16	57	2	5	8	14	5	1	5	7	4	43	9	11	11	21	2	6
2018Vergnaud#0150	3320	BCCN#74-372	Swine	Belgium	B. suis bv. 2	16	57	2	5	8	14	5	1	5	7	4	43	9	12	10	18	2	6
2018Vergnaud#0151	3321	BCCN#74-374	Swine	Belgium	B. suis bv. 2	16	57	2	5	8	14	5	1	5	7	4	43	9	12	10	6	2	6
2018Vergnaud#0152	3322	BCCN#74-375	Swine	Belgium	B. suis bv. 2	16	57	2	5	8	14	5	1	5	7	4	43	9	12	10	18	2	6
2018Vergnaud#0153	3323	BCCN#74-376	Swine	Belgium	B. suis bv. 2	16	57	2	5	8	14	5	1	5	7	4	43	9	11	10	20	2	6
2018Vergnaud#0154	3324	BCCN#74-377	Swine	Belgium	B. suis bv. 2	16	57	2	5	8	14	5	1	5	7	4	43	9	13	10	19	2	6
2018Vergnaud#0287	3457	BCCN#74-370	Swine	Belgium	B. suis bv. 2	16	57	2	5	8	14	5	1	5	7	4	43	9	12	10	18	2	6
2018Vergnaud#0291	3461	BCCN#94-2	Wild boar	Belgium	B. suis bv. 2	7	246	2	4	8	14	6	1	5	6	5	43	9	15	7	10	2	11
2006LeFleche#189	189	BCCN#87-57	Human	Canada	B. suis bv. 4	3	29	2	3	9	11	3	1	5	2	4	40	9	5	5	10	10	3
2006LeFleche#190	190	BCCN#87-58	Human	Canada	B. suis bv. 4	3	29	2	3	9	11	3	1	5	2	4	40	9	6	9	6	10	3
2006LeFleche#191	191	BCCN#87-59	Caribou	Canada	B. suis bv. 4	3	29	2	3	9	11	3	1	5	2	4	40	9	8	4	5	12	3
2006LeFleche#192	192	BCCN#87-60	Musk ox	Canada	B. suis bv. 4	3	29	2	3	9	11	3	1	5	2	4	40	9	6	5	7	9	3
BCCN 87_66			Dog	Canada	B. canis	3		2	3	9	11	3	1	5	2	5	41	9	8	6	10	5	3
GX035	1986		Dog	China in this study (BC)	B. canis			2	3	3	11	2	1	5	7	5	41	9	7	7	8	5	3
GX038	1986		Dog	China in this study (BC)	B. canis			2	3	3	11	2	1	5	7	5	41	9	7	7	7	8	3
GX034	1986		Dog	China in this study (BC)	B. canis			2	3	3	11	2	1	5	7	5	41	9	7	8	5	6	3
GX036	1986		Pig	China in this study (BC)	B. canis			2	3	3	11	2	1	5	7	5	41	9	7	8	6	4	3
GX039	1986		Dog	China in this study (BC)	B. canis			2	3	3	11	3	1	5	7	5	41	9	6	7	14	5	3
GX033	1986		Dog	China in this study (BC)	B. canis			2	3	1	11	2	1	5	7	5	41	9	6	11	10	9	3
GX037	1986		Dog	China in this study (BC)	B. canis			2	3	3	11	2	1	5	7	5	38	9	6	6	4	11	3
GX024	1973		Pig	China in this study (BS)	B. suis bv. 1			2	3	3	11	2	1	5	6	4	38	9	7	5	7	7	6
GX021	1964		pig vaginal fluid	China in this study (BS)	B. suis bv. 1			2	3	3	11	2	1	5	6	4	38	9	6	5	8	7	6
GX018	1964		huaman bone	China in this study (BS)	B. suis bv. 3			2	3	3	11	2	1	5	6	4	38	9	6	5	9	7	6
GX019	1964		huaman vaginal fluid	China in this study (BS)	B. suis bv. 3			2	3	3	11	3	1	5	6	4	38	9	5	5	8	7	6
GX020	1964		human bone	China in this study (BS)	B. suis bv. 3			2	3	3	11	3	1	5	6	4	38	9	5	5	9	7	6
GX025	1973		Pig	China in this study (BS)	B. suis bv. 3			1	3	3	11	2	1	5	6	4	38	9	6	4	8	7	4
GX022	1964		pig vaginal fluid	China in this study (BS)	B. suis bv. 3			2	3	3	11	2	1	5	6	4	38	9	6	5	8	7	6
GX029	1986		Pig	China in this study (BS)	B. suis bv. 3			2	3	3	11	3	1	5	6	4	38	9	5	7	12	7	6
GX026	1986		Pig	China in this study (BS)	B. suis bv. 3			2	3	3	11	2	1	5	6	4	38	9	7	5	5	6	5
GX031	1986		Pig	China in this study (BS)	B. suis bv. 3			2	3	3	11	2	1	5	6	4	38	9	7	4	12	5	5
GX027	1986		Pig	China in this study (BS)	B. suis bv. 3			2	3	3	11	2	1	5	6	4	38	9	6	7	16	10	5
GX030	1986		Pig	China in this study (BS)	B. suis bv. 3			2	3	3	11	2	1	5	6	4	38	9	6	7	15	10	5
GX032	1986		Pig	China in this study (BS)	B. suis bv. 3			2	3	3	11	2	1	5	6	4	38	9	6	4	9	6	5
GX016	1962		Pig testicle	China in this study (BS)	B. suis bv. 3			2	3	3	11	2	1	5	6	4	38	9	5	6	9	9	5
GX028	1986		Pig	China in this study (BS)	B. suis bv. 3			2	3	3	11	3	1	5	6	4	38	9	6	6	11	11	4
GX017	1963		pig vaginal fluid	China in this study (BS)	B. suis bv. 3			2	3	3	11	2	1	5	6	4	38	9	6	5	10	7	4
GX023	1973		Pig lymph node	China in this study (BS)	B. suis bv. 3			2	3	3	11	2	1	5	6	4	38	9	5	6	9	9	5
2007Garcia_Yoldi#027	339	S-88	Horse	Croatia	B. suis bv. 1	6	33	2	3	6	10	4	1	5	2	4	38	9	2	6	6	5	3
2007Garcia_Yoldi#028	340	S-90	Wild boar	Croatia	B. suis bv. 1	6	33	2	3	6	10	4	1	5	2	4	38	9	2	8	8	5	3
2007Garcia_Yoldi#030	342	S-94	Wild boar	Croatia	B. suis bv. 1	6	33	2	3	6	10	4	1	5	2	4	38	9	2	6	5	5	3
2007Garcia_Yoldi#031	343	S-97	Swine	Croatia	B. suis bv. 1	6	33	2	3	6	10	4	1	5	2	4	38	9	2	7	8	5	3
2007Garcia_Yoldi#032	344	S-99	Hare	Croatia	B. suis bv. 1	6	33	2	3	6	10	4	1	5	2	4	38	9	2	8	7	5	3
2007Garcia_Yoldi#033	345	S-100	Hare	Croatia	B. suis bv. 1	6	33	2	3	6	10	4	1	5	2	4	38	9	2	7	7	5	3
2007Garcia_Yoldi#034	346	S-102	Hare	Croatia	B. suis bv. 1	6	33	2	3	6	10	4	1	5	2	4	38	9	7	7	7	5	3
2007Garcia_Yoldi#035	347	S-104	Hare	Croatia	B. suis bv. 1	6	33	2	3	6	10	4	1	5	2	4	38	9	5	7	6	5	3
2007Garcia_Yoldi#036	348	S-105	Hare	Croatia	B. suis bv. 1	6	33	2	3	6	10	4	1	5	2	4	38	9	2	6	9	5	3
2017Ferreira#002	2615	AFSSA-03/3081-2	Caprine	Croatia	B. suis bv. 1	6	33	2	3	6	10	4	1	5	2	4	38	9	5	6	5	5	3
2017Ferreira#004	2617	AFSSA-04/3025-3	Swine	Croatia	B. suis bv. 1	6	33	2	3	6	10	4	1	5	2	4	38	9	5	6	5	5	3
2018Vergnaud#0259	3429	BCCN#04-20	Wild boar	Croatia	B. suis bv. 1	6	33	2	3	6	10	4	1	5	2	4	38	9	7	7	7	5	3
2018Vergnaud#0260	3430	BCCN#04-21	Wild boar	Croatia	B. suis bv. 1	6	33	2	3	6	10	4	1	5	2	4	38	9	7	7	8	5	3
2018Vergnaud#0261	3431	BCCN#04-25	Wild boar	Croatia	B. suis bv. 1	6	33	2	3	6	10	4	1	5	2	4	38	9	6	9	12	8	3
2018Vergnaud#0262	3432	BCCN#04-26	Wild boar	Croatia	B. suis bv. 1	6	33	2	3	6	10	4	1	5	2	4	38	9	6	7	9	5	3
2006LeFleche#077	77	BCCN#02-42	Swine	Croatia	B. suis bv. 2	16	57	2	5	8	14	5	1	5	7	4	43	9	10	5	3	2	8
2007Garcia_Yoldi#026	338	S-86	Swine	Croatia	B. suis bv. 2	16	57	2	5	8	14	5	1	5	7	4	43	9	2	5	3	2	8
2017Ferreira#026	2639	AFSSA-04/3025-1	Swine	Croatia	B. suis bv. 2	158	237	2	5	8	14	6	1	5	7	4	43	9	12	5	3	2	8
2018Vergnaud#0303	3473	BCCN#03-28	Wild boar	Croatia	B. suis bv. 2	16	57	2	5	8	14	5	1	5	7	4	43	9	11	5	3	2	8
2006LeFleche#193	193	BCCN#03-27	Horse	Croatia	B. suis bv. 3	6	33	2	3	6	10	4	1	5	2	4	38	9	5	6	5	5	3
2006LeFleche#024	24	BCCN#87-72	unknown	Denmark	B. suis bv. 1	6	32	2	3	6	10	4	1	5	2	5	38	9	5	6	8	5	3
2006LeFleche#025	25	BCCN#87-85	unknown	Denmark	B. suis bv. 1	6	33	2	3	6	10	4	1	5	2	4	38	9	9	5	7	5	3
2006LeFleche#013	13	REF Thomsen (ATCC 23445)	Swine	Denmark	B. suis bv. 2	9	51	2	4	8	14	6	1	5	2	6	45	9	9	9	18	2	4
2014Kreizinger#069	2198	REF Thomsen (ATCC 23445)	Swine	Denmark	B. suis bv. 2	9	50	2	4	8	14	6	1	5	2	6	43	9	9	9	18	2	4
2017Ferreira#028	2641	REF Thomsen [biovar 2 reference strain ATCC 23445]	Swine	Denmark	B. suis bv. 2	9	50	2	4	8	14	6	1	5	2	6	43	9	9	9	18	2	4
2017Ferreira#030	2643	VLA-74/11	Unknown	Denmark	B. suis bv. 2	9	50	2	4	8	14	6	1	5	2	6	43	9	20	9	10	2	4
2018Vergnaud#0009	3179	BCCN#R13	Swine	Denmark	B. suis bv. 2	9	50	2	4	8	14	6	1	5	2	6	43	9	9	12	7	2	4
GCA_000018905	10007	REF Thomsen (ATCC 23445)	Swine	Denmark	B. suis bv. 2	9	50	2	4	8	14	6	1	5	2	6	43	9	9	9	18	2	4
2006LeFleche#015	15	REF 40	Deer/Elk/Reindeer	Former USSR	B. suis bv. 4	3	27	2	3	9	11	3	1	5	2	5	36	9	4	5	9	6	3
2017Ferreira#016	2629	REF 40 [biovar 4 reference strain ATCC 23447]	Deer/Elk/Reindeer	Former USSR	B. suis bv. 4	3	27	2	3	9	11	3	1	5	2	5	36	9	4	5	9	6	3
2006LeFleche#016	16	REF 513	Rodent	Former USSR	B. suis bv. 5	21	2	1	2	9	14	1	2	5	5	7	43	9	9	5	3	9	5
2017Ferreira#181	2794	REF 513 [biovar 5 reference strain NCTC 11996]	Rodent	Former USSR	B. suis bv. 5	21	2	1	2	9	14	1	2	5	5	7	43	9	9	5	3	9	5
GCA_000740235	10033	REF 513UK	Rodent	Former USSR	B. suis bv. 5	21	2	1	2	9	14	1	2	5	5	7	43	9	9	5	3	9	5
SRR011163	20163	REF 513	Rodent	Former USSR	B. suis bv. 5	182	349	1	2	7	14	1	2	5	5	7	43	9	9	5	3	9	5
2017Ferreira#001	2614	INRA03-26	Swine	France	B. suis bv. 1	6	33	2	3	6	10	4	1	5	2	4	38	9	5	6	5	5	3
2017Ferreira#003	2616	AFSSA-04/115	Hare	France	B. suis bv. 1	6	33	2	3	6	10	4	1	5	2	4	38	9	5	6	5	5	3
2017Ferreira#006	2619	AFSSA-04/2987	Human	France	B. suis bv. 1	6	33	2	3	6	10	4	1	5	2	4	38	9	6	6	5	5	3
2017Ferreira#009	2622	AFSSA-03/2067-203	Swine	France	B. suis bv. 1	6	256	2	3	6	10	4	1	5	2	6	43	9	5	6	5	5	4
2017Ferreira#012	2625	AFSSA-96/1646-01	Swine	France	B. suis bv. 1	153	255	2	4	6	10	4	1	5	2	6	38	9	7	7	6	5	3
2006LeFleche#064	64	BCCN#02-18	Hare	France	B. suis bv. 2	9	50	2	4	8	14	6	1	5	2	6	43	9	7	5	16	2	6
2006LeFleche#070	70	BCCN#02-48	Hare	France	B. suis bv. 2	9	50	2	4	8	14	6	1	5	2	6	43	9	9	5	8	2	6
2006LeFleche#047	47	BCCN#96-140	Swine	France	B. suis bv. 2	16	54	2	5	8	14	5	1	5	7	6	41	9	20	7	15	2	5
2018Vergnaud#0723	3893	BCCN#04-13	Hare	France	B. suis bv. 2	10	39	2	4	8	14	5	1	5	2	6	43	9	5	8	13	2	5
2006LeFleche#040	40	BCCN#87-17	Hare	France	B. suis bv. 2	9	47	2	4	8	14	6	1	5	2	5	43	9	15	12	5	2	5
2018Vergnaud#0304	3474	BCCN#04-15	Hare	France	B. suis bv. 2	9	47	2	4	8	14	6	1	5	2	5	43	9	8	12	18	2	4
2006LeFleche#067	67	BCCN#02-23	Boar	France	B. suis bv. 2	7	44	2	4	8	14	6	1	5	6	6	43	9	12	6	8	2	8
2006LeFleche#075	75	BCCN#03-6	Boar	France	B. suis bv. 2	7	44	2	4	8	14	6	1	5	6	6	43	9	12	4	14	2	9
2018Vergnaud#0164	3334	BCCN#01-14	Swine	France	B. suis bv. 2	7	44	2	4	8	14	6	1	5	6	6	43	9	5	4	11	2	9
2018Vergnaud#0724	3894	BCCN#04-14	Hare	France	B. suis bv. 2	10	39	2	4	8	14	5	1	5	2	6	43	9	14	4	15	2	5
2006LeFleche#051	51	BCCN#00-8	Cattle	France	B. suis bv. 2	8	45	2	4	8	14	6	1	5	7	6	43	9	4	7	3	2	7
2006LeFleche#043	43	BCCN#93-20	Hare	France	B. suis bv. 2	9	49	2	4	8	14	6	1	5	2	6	39	9	14	8	10	2	5
2006LeFleche#046	46	BCCN#94-11	Boar	France	B. suis bv. 2			2		9	14	6	1	5	7	7	43	9	9	10	14	2	6
2018Vergnaud#0163	3333	BCCN#96-123	Swine	France	B. suis bv. 2	7	44	2	4	8	14	6	1	5	6	6	43	9	16	5	16	2	9
2018Vergnaud#0167	3337	BCCN#02-24	Wild boar	France	B. suis bv. 2	7	41	2	4	8	14	6	1	5	6	4	43	9	14	4	11	2	7
2018Vergnaud#0866	4036	BCCN#97-101	Swine	France	B. suis bv. 2	16	54	2	5	8	14	5	1	5	7	6	41	9	22	7	3	2	5
2018Vergnaud#0867	4037	BCCN#97-102	Swine	France	B. suis bv. 2	16	54	2	5	8	14	5	1	5	7	6	41	9	22	7	3	2	5
2018Vergnaud#0868	4038	BCCN#97-106	Swine	France	B. suis bv. 2	16	54	2	5	8	14	5	1	5	7	6	41	9	22	7	13	2	5
2018Vergnaud#0869	4039	BCCN#97-107	Swine	France	B. suis bv. 2	16	54	2	5	8	14	5	1	5	7	6	41	9	22	7	3	2	5
2018Vergnaud#1022	4192	BCCN#97-103	Swine	France	B. suis bv. 2	16	54	2	5	8	14	5	1	5	7	6	41	9	22	7	13	2	5
2018Vergnaud#1023	4193	BCCN#97-104	Swine	France	B. suis bv. 2	16	54	2	5	8	14	5	1	5	7	6	41	9	22	7	14	2	5
2018Vergnaud#1024	4194	BCCN#97-105	Swine	France	B. suis bv. 2	16	54	2	5	8	14	5	1	5	7	6	41	9	22	7	13	2	5
2006LeFleche#036	36	BCCN#82-4	Hare	France	B. suis bv. 2	15	36	2	4	9	14	6	1	5	7	8	43	9	5	12	13	2	9
2017Ferreira#020	2633	AFSSA-92/11580-4528	Hare	France	B. suis bv. 2	162	254	2	3	8	14	6	1	5	2	4	38	9	11	5	21	2	4
2017Ferreira#021	2634	AFSSA-96/9635	Swine	France	B. suis bv. 2	163	253	2	3	8	14	6	1	5	7	4	38	9	23	7		2	5
2017Ferreira#029	2642	AFSSA-92/13000	Hare	France	B. suis bv. 2	9	50	2	4	8	14	6	1	5	2	6	43	9	14	12	5	2	5
2017Ferreira#031	2644	AFSSA-00/9182	Hare	France	B. suis bv. 2	9	50	2	4	8	14	6	1	5	2	6	43	9	13	5	9	2	4
2017Ferreira#052	2665	AFSSA-97/9757	Swine	France	B. suis bv. 2	7	44	2	4	8	14	6	1	5	6	6	43	9	15	6	7	2	5
2017Ferreira#054	2667	AFSSA-97/4924-10	Swine	France	B. suis bv. 2	157	244	2	5	8	14	6	1	5	6	6	43	9	13	6		2	8
2017Ferreira#055	2668	AFSSA-03/1483-8	Wild boar	France	B. suis bv. 2	7	41	2	4	8	14	6	1	5	6	4	43	9	9	7	9	2	8
2017Ferreira#066	2679	AFSSA-00/4898	Caprine	France	B. suis bv. 2	8	45	2	4	8	14	6	1	5	7	6	43	9	4	7	3	2	7
2017Ferreira#067	2680	AFSSA-98/7296-4204	Hare	France	B. suis bv. 2	15	239	2	4	9	14	6	1	5	7	6	43	9	14	10	12	2	11
2017Ferreira#068	2681	AFSSA-98/6335	Swine	France	B. suis bv. 2	9	48	2	4	8	14	6	1	5	2	7	43	9	4	7	3	2	4
2018Vergnaud#0170	3340	BCCN#06-58	Swine	France	B. suis bv. 2	7	44	2	4	8	14	6	1	5	6	6	43	9	10	6	7	2	10
2018Vergnaud#0171	3341	BCCN#06-61	Swine	France	B. suis bv. 2	7	247	2	4	8	14	6	1	5	6	8	43	9	6	8	18	2	12
2018Vergnaud#0177	3347	BCCN#06-73	Swine	France	B. suis bv. 2	7	44	2	4	8	14	6	1	5	6	6	43	9	13	7	17	2	8
2006LeFleche#073	73	BCCN#03-3	Boar	France	B. suis bv. 2	16	54	2	5	8	14	5	1	5	7	6	41	9	15	8	17	2	5
2018Vergnaud#0157	3327	BCCN#93-22	Hare	France	B. suis bv. 2	9	50	2	4	8	14	6	1	5	2	6	43	9	12	10	5	2	5
2018Vergnaud#1253	4423	BCCN#97-59	Swine	France	B. suis bv. 2	16	54	2	5	8	14	5	1	5	7	6	41	9	8	7	11	2	5
2006LeFleche#038	38	BCCN#84-22	Hare	France	B. suis bv. 2	17	37	2	4	8	14	5	1	5	7	7	43	9	18	7	3	2	7
2018Vergnaud#0319	3489	BCCN#04-30	Human	France	B. suis bv. 2	8	45	2	4	8	14	6	1	5	7	6	43	9	4	8	3	2	7
2006LeFleche#072	72	BCCN#03-2	Hare	France	B. suis bv. 2	10	39	2	4	8	14	5	1	5	2	6	43	9	15	4	17	2	5
2006LeFleche#066	66	BCCN#02-21	Swine	France	B. suis bv. 2	11	40	2	4	8	14	4	1	5	6	4	43	9	15	4	7	2	7
2018Vergnaud#0299	3469	BCCN#01-56	Wild boar	France	B. suis bv. 2	7	41	2	4	8	14	6	1	5	6	4	43	9	14	4	8	2	7
2018Vergnaud#0301	3471	BCCN#03-16	Hare	France	B. suis bv. 2	7	44	2	4	8	14	6	1	5	6	6	43	9	15	5	17	2	8
2018Vergnaud#0716	3886	BCCN#03-29	Swine	France	B. suis bv. 2	7	44	2	4	8	14	6	1	5	6	6	43	9	10	8	11	2	5
2018Vergnaud#0717	3887	BCCN#03-32	Swine	France	B. suis bv. 2	7	44	2	4	8	14	6	1	5	6	6	43	9	7	5	16	2	8
2018Vergnaud#0160	3330	BCCN#94-10	Hare	France	B. suis bv. 2	15	240	2	4	9	14	6	1	5	7	5	43	9	18	7	11	2	11
2018Vergnaud#0161	3331	BCCN#94-9	Hare	France	B. suis bv. 2	9	47	2	4	8	14	6	1	5	2	5	43	9	5	7	20	2	4
2018Vergnaud#0711	3881	BCCN#93-19	Hare	France	B. suis bv. 2	9	49	2	4	8	14	6	1	5	2	6	39	9	14	8	10	2	5
2018Vergnaud#0712	3882	BCCN#93-21	Hare	France	B. suis bv. 2	9	50	2	4	8	14	6	1	5	2	6	43	9	11	5	3	2	4
2006LeFleche#068	68	BCCN#02-36	Swine	France	B. suis bv. 2	7	44	2	4	8	14	6	1	5	6	6	43	9	11	12	7	2	10
2006LeFleche#071	71	BCCN#02-50	Swine	France	B. suis bv. 2	7	44	2	4	8	14	6	1	5	6	6	43	9	9	10	11	2	9
2006LeFleche#049	49	BCCN#98-9	Boar	France	B. suis bv. 2	16	54	2	5	8	14	5	1	5	7	6	41	9	8	7	9	2	5
2006LeFleche#050	50	BCCN#98-95	Swine	France	B. suis bv. 2	7	44	2	4	8	14	6	1	5	6	6	43	9	6	9	16	2	10
2006LeFleche#052	52	BCCN#00-23	Swine	France	B. suis bv. 2	7	44	2	4	8	14	6	1	5	6	6	43	9	4	6	24	2	6
2006LeFleche#053	53	BCCN#00-24	Boar	France	B. suis bv. 2	7	41	2	4	8	14	6	1	5	6	4	43	9	8	4	8	2	8
2018Vergnaud#0302	3472	BCCN#03-21	Wild boar	France	B. suis bv. 2	7	44	2	4	8	14	6	1	5	6	6	43	9	9	6	12	2	8
2018Vergnaud#0722	3892	BCCN#04-11	Hare	France	B. suis bv. 2	10	242	2	4	8	14	5	1	5	2	7	43	9	19	6	10	2	5
2018Vergnaud#0165	3335	BCCN#02-19	Hare	France	B. suis bv. 2	9	50	2	4	8	14	6	1	5	2	6	43	9	20	7	11	2	5
2018Vergnaud#0300	3470	BCCN#02-49	Hare	France	B. suis bv. 2	9	50	2	4	8	14	6	1	5	2	6	43	9	13	5	15	2	6
2006LeFleche#032	32	BCCN#78-6	Hare	France	B. suis bv. 2	9	50	2	4	8	14	6	1	5	2	6	43	9	12	5	13	2	11
2006LeFleche#035	35	BCCN#81-288	Hare	France	B. suis bv. 2	9	48	2	4	8	14	6	1	5	2	7	43	9	14	7	13	2	8
2006LeFleche#039	39	BCCN#87-11	Hare	France	B. suis bv. 2	9	48	2	4	8	14	6	1	5	2	7	43	9	6	6	23	2	12
2006LeFleche#041	41	BCCN#88-57	Hare	France	B. suis bv. 2	13	34	2	4	8	9	6	1	5	7	7	41	9	19	8	7	2	6
2006LeFleche#042	42	BCCN#89-155	Hare	France	B. suis bv. 2	9	50	2	4	8	14	6	1	5	2	6	43	9	16	7	11	2	6
2018Vergnaud#0708	3878	BCCN#83-223	Hare	France	B. suis bv. 2	15	36	2	4	9	14	6	1	5	7	8	43	9	14	8	11	2	5
2018Vergnaud#0162	3332	BCCN#96-122	Wild boar	France	B. suis bv. 2	9	248	2	4	8	14	6	1	5	2	2	43	9	8	7	14	2	4
2018Vergnaud#0709	3879	BCCN#87-73	Hare	France	B. suis bv. 2	10	39	2	4	8	14	5	1	5	2	6	43	9	8	5	8	2	8
2018Vergnaud#0710	3880	BCCN#89-156	Hare	France	B. suis bv. 2	146	241	2	4	7	14	5	1	5	2	6	43	9	6	5	9	2	6
2018Vergnaud#0726	3896	BCCN#81-279	Hare	France	B. suis bv. 2	10	242	2	4	8	14	5	1	5	2	7	43	9	13	6	13	2	5
2006LeFleche#044	44	BCCN#93-24	Hare	France	B. suis bv. 2	9	47	2	4	8	14	6	1	5	2	5	43	9	16	11	11	2	8
2006LeFleche#074	74	BCCN#03-5	Swine	France	B. suis bv. 2	12	43	2	4	8	14	7	1	5	6	6	43	9	6	4	18	2	5
2006LeFleche#065	65	BCCN#02-20	Swine	France	B. suis bv. 2	7	44	2	4	8	14	6	1	5	6	6	43	9	13	13	6	2	11
2018Vergnaud#0166	3336	BCCN#02-22	Swine	France	B. suis bv. 2	16	57	2	5	8	14	5	1	5	7	4	43	9	6	14	14	2	6
2006LeFleche#048	48	BCCN#97-108	Swine	France	B. suis bv. 2	16	54	2	5	8	14	5	1	5	7	6	41	9	22	7	13	2	5
2006LeFleche#076	76	BCCN#03-11	Boar	France	B. suis bv. 2	7	44	2	4	8	14	6	1	5	6	6	43	9	9	8	7	2	10
2006LeFleche#045	45	BCCN#93-63	Swine	France	B. suis bv. 2	7	44	2	4	8	14	6	1	5	6	6	43	9	15	9	13	2	7
2006LeFleche#069	69	BCCN#02-47	Hare	France	B. suis bv. 2	10	38	2	4	8	14	5	1	5	2	5	43	9	11	11	14	2	5
2018Vergnaud#0715	3885	BCCN#03-10	Wild boar	France	B. suis bv. 2	7	44	2	4	8	14	6	1	5	6	6	43	9	12	4	14	2	5
2018Vergnaud#0719	3889	BCCN#03-7	Wild boar	France	B. suis bv. 2	122	243	2	4	8	9	6	1	5	6	5	43	9	8	7	9	2	7
2018Vergnaud#0720	3890	BCCN#03-8	Wild boar	France	B. suis bv. 2	7	44	2	4	8	14	6	1	5	6	6	43	9	12	6	8	2	5
2018Vergnaud#0721	3891	BCCN#03-9	Wild boar	France	B. suis bv. 2	7	44	2	4	8	14	6	1	5	6	6	43	9	12	6	8	2	5
2006LeFleche#034	34	BCCN#81-287	Swine	France	B. suis bv. 2	9	50	2	4	8	14	6	1	5	2	6	43	9	13	9	17	2	5
2018Vergnaud#0320	3490	BCCN#04-9	Wild boar	France	B. suis bv. 2	7	44	2	4	8	14	6	1	5	6	6	43	9	15	7	9	2	8
2018Vergnaud#0718	3888	BCCN#03-4	Wild boar	France	B. suis bv. 2	7	44	2	4	8	14	6	1	5	6	6	43	9	15	11	19	2	5
2018Vergnaud#0252	3422	BCCN#03-31	Swine	France	B. suis Rough	7	44	2	4	8	14	6	1	5	6	6	43	9	7	5	16	2	8
BCCN 97_3			Dog	France	B. canis	3		2	3	9	11	3	1	5	2	5	41	9	7	6	10	7	3
2017Ferreira#008	2621	AFSSA-01/5744	Swine	French Polinesia	B. suis bv. 1	6	33	2	3	6	10	4	1	5	2	4	38	9	7	7	5	5	4
2018Vergnaud#0147	3317	BCCN#03-34	Human	French Polinesia	B. suis bv. 1	6	33	2	3	6	10	4	1	5	2	4	38	9	6	8	6	5	3
2018Vergnaud#0146	3316	BCCN#02-28	Swine	French Polinesia	B. suis bv. 1	6	33	2	3	6	10	4	1	5	2	4	38	9	7	7	6	5	3
2018Vergnaud#0258	3428	BCCN#03-17	Human	French Polinesia	B. suis bv. 1	6	32	2	3	6	10	4	1	5	2	5	38	9	7	6	5	5	3
2006LeFleche#156	156	BfR 150	Swine	Germany	B. suis bv. 2	9	50	2	4	8	14	6	1	5	2	6	43	9	23	12	13	2	4
2006LeFleche#159	159	BfR 153	Boar	Germany	B. suis bv. 2	16	54	2	5	8	14	5	1	5	7	6	41	9	18	13	16	2	6
2006LeFleche#170	170	BfR 166	Wild boar	Germany	B. suis bv. 2	16	54	2	5	8	14	5	1	5	7	6	41	9	9	7	8	2	8
2018Vergnaud#0292	3462	BCCN#01-27	Wild boar	Germany	B. suis bv. 2	16	54	2	5	8	14	5	1	5	7	6	41	9	13	14	11	2	6
2006LeFleche#149	149	BfR 139	Wild boar	Germany	B. suis bv. 2	16	54	2	5	8	14	5	1	5	7	6	41	9	17	14	11	2	6
2006LeFleche#054	54	BCCN#01-25	Boar	Germany	B. suis bv. 2	16	53	2	5	8	14	5	1	5	7	5	41	9	4	12	18	2	5
2017Ferreira#022	2635	A183	Wild boar	Germany	B. suis bv. 2	158	237	2	5	8	14	6	1	5	7	4	43	9	6	14	20	2	6
2017Ferreira#023	2636	A196	Wild boar	Germany	B. suis bv. 2	158	237	2	5	8	14	6	1	5	7	4	43	9	6	14	19	2	6
2017Ferreira#024	2637	04RB0377	Wild boar	Germany	B. suis bv. 2	158	237	2	5	8	14	6	1	5	7	4	43	9	6	14	18	2	6
2017Ferreira#025	2638	05RB0007	Wild boar	Germany	B. suis bv. 2	158	237	2	5	8	14	6	1	5	7	4	43	9	8	9	10	2	6
2017Ferreira#027	2640	05RB1442	Hare	Germany	B. suis bv. 2	158	236	2	5	8	14	6	1	5	7	6	43	9	12	12	16	2	6
2018Vergnaud#0168	3338	BCCN#02-25	Wild boar	Germany	B. suis bv. 2	16	57	2	5	8	14	5	1	5	7	4	43	9	6	14	19	2	6
2006LeFleche#126	126	BfR 9	Wild boar	Germany	B. suis bv. 2	7	42	2	4	8	14	6	1	5	6	7	43	9	13	7	20	2	10
2006LeFleche#150	150	BfR 140	Wild boar	Germany	B. suis bv. 2	16	56	2	5	8	14	5	1	5	7	5	43	9	6	14	20	2	6
2006LeFleche#152	152	BfR 143	Boar	Germany	B. suis bv. 2	16	57	2	5	8	14	5	1	5	7	4	43	9	15	14	13	2	6
2006LeFleche#153	153	BfR 144	Boar	Germany	B. suis bv. 2	16	57	2	5	8	14	5	1	5	7	4	43	9	14	13	13	2	6
2006LeFleche#157	157	BfR 151	Wild boar	Germany	B. suis bv. 2	16	57	2	5	8	14	5	1	5	7	4	43	9	6	14	11	2	6
2006LeFleche#158	158	BfR 152	Wild boar	Germany	B. suis bv. 2	16	57	2	5	8	14	5	1	5	7	4	43	9	14	14	13	2	6
2006LeFleche#161	161	BfR 155	Wild boar	Germany	B. suis bv. 2	16	52	2	5	8	14	5	1	5	7	7	41	9	12	9	10	2	5
2006LeFleche#162	162	BfR 156	Wild boar	Germany	B. suis bv. 2	16	57	2	5	8	14	5	1	5	7	4	43	9	6	13	19	2	6
2006LeFleche#164	164	BfR 158	Wild boar	Germany	B. suis bv. 2	16	52	2	5	8	14	5	1	5	7	7	41	9	11	9	11	2	5
2006LeFleche#165	165	BfR 160	Wild boar	Germany	B. suis bv. 2	16	57	2	5	8	14	5	1	5	7	4	43	9	6	14	20	2	6
2006LeFleche#166	166	BfR 161	Wild boar	Germany	B. suis bv. 2	16	57	2	5	8	14	5	1	5	7	4	43	9	6	14	19	2	6
2006LeFleche#167	167	BfR 163	Wild boar	Germany	B. suis bv. 2	16	57	2	5	8	14	5	1	5	7	4	43	9	6	13	20	2	6
2006LeFleche#168	168	BfR 164	Wild boar	Germany	B. suis bv. 2	16	53	2	5	8	14	5	1	5	7	5	41	9	7	11	17	2	5
2006LeFleche#169	169	BfR 165	Wild boar	Germany	B. suis bv. 2	16	53	2	5	8	14	5	1	5	7	5	41	9	7	12	18	2	5
2006LeFleche#171	171	BfR 167	Wild boar	Germany	B. suis bv. 2	16	57	2	5	8	14	5	1	5	7	4	43	9	6	13	21	2	6
2006LeFleche#172	172	BfR 168	Wild boar	Germany	B. suis bv. 2	16	57	2	5	8	14	5	1	5	7	4	43	9	15	13	14	2	6
2006LeFleche#173	173	BfR 169	Wild boar	Germany	B. suis bv. 2	16	57	2	5	8	14	5	1	5	7	4	43	9	6	16	20	2	6
2006LeFleche#174	174	BfR 170	Wild boar	Germany	B. suis bv. 2	16	57	2	5	8	14	5	1	5	7	4	43	9	5	13	20	2	6
2006LeFleche#175	175	BfR 171	Wild boar	Germany	B. suis bv. 2	16	57	2	5	8	14	5	1	5	7	4	43	9	15	12	13	2	6
2006LeFleche#160	160	BfR 154	Swine	Germany	B. suis bv. 2	20	55	2	5	8	9	5	1	5	7	4	43	9	10	7	17	2	8
2006LeFleche#148	148	BfR 138	Hare	Germany	B. suis bv. 2	9	50	2	4	8	14	6	1	5	2	6	43	9	28	9	11	2	5
2006LeFleche#154	154	BfR 147	Swine	Germany	B. suis bv. 2	16	54	2	5	8	14	5	1	5	7	6	41	9	16	11	22	2	6
BfR 130			Dog	Greece	B. canis	3		2	3	9	11	3	1	5	2	5	41	9	6	7	8	5	3
2014Kreizinger#006	2135	BH11	Wild boar	Hungary	B. suis bv. 2	16	57	2	5	8	14	5	1	5	7	4	43	9	22	8	3	2	7
2014Kreizinger#003	2132	BH14	Hare	Hungary	B. suis bv. 2	9	50	2	4	8	14	6	1	5	2	6	43	9	11	4	12	2	6
2014Kreizinger#046	2175	BH9	Swine	Hungary	B. suis bv. 2	16	57	2	5	8	14	5	1	5	7	4	43	9	16	6	3	2	7
2014Kreizinger#019	2148	BH40	Wild boar	Hungary	B. suis bv. 2	16	57	2	5	8	14	5	1	5	7	4	43	9	18	9	3	2	8
2014Kreizinger#052	2181	BH74	Wild boar	Hungary	B. suis bv. 2	160	219	2	5	7	14	5	1	5	8	6	43	9	8	8	3	2	4
2014Kreizinger#037	2166	BH60	Wild boar	Hungary	B. suis bv. 2	16	57	2	5	8	14	5	1	5	7	4	43	9	18	9	3	2	7
2014Kreizinger#050	2179	BH72	Wild boar	Hungary	B. suis bv. 2	160	220	2	5	7	14	5	1	5	8	5	43	9	18	8	11	2	4
2014Kreizinger#051	2180	BH73	Wild boar	Hungary	B. suis bv. 2	160	220	2	5	7	14	5	1	5	8	5	43	9	18	8	10	2	4
2014Kreizinger#042	2171	BH77	Wild boar	Hungary	B. suis bv. 2	16	56	2	5	8	14	5	1	5	7	5	43	9	16	11	7	2	6
2014Kreizinger#049	2178	BH71	Wild boar	Hungary	B. suis bv. 2	160	220	2	5	7	14	5	1	5	8	5	43	9	14	7	6	2	3
2014Kreizinger#002	2131	BH13	Hare	Hungary	B. suis bv. 2	9	50	2	4	8	14	6	1	5	2	6	43	9	11	4	11	2	6
2014Kreizinger#001	2130	BH12	Hare	Hungary	B. suis bv. 2	9	50	2	4	8	14	6	1	5	2	6	43	9	11	4	13	2	6
2014Kreizinger#048	2177	BH6	Swine	Hungary	B. suis bv. 2	161	221	2	5	7	9	5	1	5	8	5	43	9	7	18	12	2	4
2014Kreizinger#054	2183	BH93	Swine	Hungary	B. suis bv. 2	155	213	2	5	8	14	5	1	5	8	4	43	9	14	8	3	2	8
2014Kreizinger#067	2196	BH10	Swine	Hungary	B. suis bv. 2	154	214	2	5	8	14	5	1	5	6	4	43	9	16	8	13	2	8
2014Kreizinger#004	2133	BH15	Hare	Hungary	B. suis bv. 2	9	47	2	4	8	14	6	1	5	2	5	43	9	12	4	14	2	7
2014Kreizinger#005	2134	BH16	Hare	Hungary	B. suis bv. 2	9	50	2	4	8	14	6	1	5	2	6	43	9	11	4	12	2	6
2014Kreizinger#040	2169	BH75	Wild boar	Hungary	B. suis bv. 2	16	57	2	5	8	14	5	1	5	7	4	43	9	20	12	3	2	9
2014Kreizinger#041	2170	BH76	Wild boar	Hungary	B. suis bv. 2	16	57	2	5	8	14	5	1	5	7	4	43	9	19	12	3	2	9
2014Kreizinger#033	2162	BH54	Wild boar	Hungary	B. suis bv. 2	16	57	2	5	8	14	5	1	5	7	4	43	9	10	4	3	2	8
2014Kreizinger#007	2136	BH19	Swine	Hungary	B. suis bv. 2	16	57	2	5	8	14	5	1	5	7	4	43	9	9	7	3	2	7
2014Kreizinger#008	2137	BH20	Swine	Hungary	B. suis bv. 2	16	57	2	5	8	14	5	1	5	7	4	43	9	9	7	3	2	7
2014Kreizinger#036	2165	BH59	Wild boar	Hungary	B. suis bv. 2	16	56	2	5	8	14	5	1	5	7	5	43	9	8	8	3	2	8
2014Kreizinger#044	2173	BH84	Wild boar	Hungary	B. suis bv. 2	16	56	2	5	8	14	5	1	5	7	5	43	9	9	8	3	2	9
2014Kreizinger#058	2187	BH25	Wild boar	Hungary	B. suis bv. 2	155	218	2	5	8	14	5	1	5	8	6	43	9	19	5	6	2	4
2014Kreizinger#059	2188	BH26	Wild boar	Hungary	B. suis bv. 2	155	218	2	5	8	14	5	1	5	8	6	43	9	21	5	7	2	4
2014Kreizinger#060	2189	BH27	Wild boar	Hungary	B. suis bv. 2	155	218	2	5	8	14	5	1	5	8	6	43	9	19	5	6	2	4
2014Kreizinger#061	2190	BH28	Wild boar	Hungary	B. suis bv. 2	155	218	2	5	8	14	5	1	5	8	6	43	9	19	5	6	2	4
2014Kreizinger#064	2193	BH58	Wild boar	Hungary	B. suis bv. 2	155	218	2	5	8	14	5	1	5	8	6	43	9	8	6	6	2	5
2014Kreizinger#066	2195	BH63	Wild boar	Hungary	B. suis bv. 2	155	217	2	5	8	14	5	1	5	8	7	43	9	9	5	10	2	4
2014Kreizinger#038	2167	BH61	Wild boar	Hungary	B. suis bv. 2	16	57	2	5	8	14	5	1	5	7	4	43	9	11	7	3	2	10
2014Kreizinger#065	2194	BH91	Wild boar	Hungary	B. suis bv. 2	155	218	2	5	8	14	5	1	5	8	6	43	9	14	5	13	2	4
2014Kreizinger#020	2149	BH41	Wild boar	Hungary	B. suis bv. 2	16	57	2	5	8	14	5	1	5	7	4	43	9	10	5	3	2	8
2014Kreizinger#045	2174	BH87	Wild boar	Hungary	B. suis bv. 2	16	57	2	5	8	14	5	1	5	7	4	43	9	12	8	3	2	9
2014Kreizinger#034	2163	BH56	Wild boar	Hungary	B. suis bv. 2	16	56	2	5	8	14	5	1	5	7	5	43	9	14	8	3	2	9
2014Kreizinger#035	2164	BH57	Wild boar	Hungary	B. suis bv. 2	16	56	2	5	8	14	5	1	5	7	5	43	9	9	7	3	2	9
2014Kreizinger#053	2182	BH55	Wild boar	Hungary	B. suis bv. 2	156	215	2	5	8	14	4	1	5	7	5	43	9	9	8	3	2	10
2014Kreizinger#039	2168	BH65	Wild boar	Hungary	B. suis bv. 2	16	57	2	5	8	14	5	1	5	7	4	43	9	11	6	11	2	8
2014Kreizinger#047	2176	BH17	Swine	Hungary	B. suis bv. 2	20	55	2	5	8	9	5	1	5	7	4	43	9	7	8	3	2	7
2014Kreizinger#068	2197	BH7	Swine	Hungary	B. suis bv. 2	154	214	2	5	8	14	5	1	5	6	4	43	9	17	8	13	2	8
2014Kreizinger#018	2147	BH39	Wild boar	Hungary	B. suis bv. 2	16	57	2	5	8	14	5	1	5	7	4	43	9	12	7	3	2	9
2014Kreizinger#062	2191	BH37	Wild boar	Hungary	B. suis bv. 2	155	218	2	5	8	14	5	1	5	8	6	43	9	10	5	4	2	4
2014Kreizinger#063	2192	BH38	Wild boar	Hungary	B. suis bv. 2	155	218	2	5	8	14	5	1	5	8	6	43	9	11	5	4	2	4
2014Kreizinger#043	2172	BH80	Wild boar	Hungary	B. suis bv. 2	16	57	2	5	8	14	5	1	5	7	4	43	9	7	7	3	2	8
2014Kreizinger#056	2185	BH23	Wild boar	Hungary	B. suis bv. 2	155	218	2	5	8	14	5	1	5	8	6	43	9	6	6	5	2	4
2014Kreizinger#057	2186	BH24	Wild boar	Hungary	B. suis bv. 2	155	218	2	5	8	14	5	1	5	8	6	43	9	6	6	7	2	4
2014Kreizinger#009	2138	BH21	Wild boar	Hungary	B. suis bv. 2	16	57	2	5	8	14	5	1	5	7	4	43	9	11	11	3	2	6
2014Kreizinger#010	2139	BH22	Wild boar	Hungary	B. suis bv. 2	16	56	2	5	8	14	5	1	5	7	5	43	9	16	7	3	2	8
2014Kreizinger#011	2140	BH29	Wild boar	Hungary	B. suis bv. 2	16	57	2	5	8	14	5	1	5	7	4	43	9	10	8	3	2	9
2014Kreizinger#012	2141	BH30	Wild boar	Hungary	B. suis bv. 2	16	56	2	5	8	14	5	1	5	7	5	43	9	13	8	3	2	9
2014Kreizinger#013	2142	BH31	Wild boar	Hungary	B. suis bv. 2	16	57	2	5	8	14	5	1	5	7	4	43	9	11	6	12	2	8
2014Kreizinger#014	2143	BH32	Wild boar	Hungary	B. suis bv. 2	16	56	2	5	8	14	5	1	5	7	5	43	9	14	8	3	2	9
2014Kreizinger#015	2144	BH33	Wild boar	Hungary	B. suis bv. 2	16	57	2	5	8	14	5	1	5	7	4	43	9	10	8	3	2	9
2014Kreizinger#016	2145	BH35	Wild boar	Hungary	B. suis bv. 2	16	57	2	5	8	14	5	1	5	7	4	43	9	11	6	12	2	8
2014Kreizinger#017	2146	BH36	Wild boar	Hungary	B. suis bv. 2	16	57	2	5	8	14	5	1	5	7	4	43	9	10	8	3	2	9
2014Kreizinger#021	2150	BH42	Wild boar	Hungary	B. suis bv. 2	16	57	2	5	8	14	5	1	5	7	4	43	9	4	5	3	2	8
2014Kreizinger#022	2151	BH43	Wild boar	Hungary	B. suis bv. 2	16	56	2	5	8	14	5	1	5	7	5	43	9	14	7	3	2	9
2014Kreizinger#023	2152	BH44	Wild boar	Hungary	B. suis bv. 2	16	57	2	5	8	14	5	1	5	7	4	43	9	18	10	3	2	9
2014Kreizinger#024	2153	BH45	Wild boar	Hungary	B. suis bv. 2	16	57	2	5	8	14	5	1	5	7	4	43	9	4	5	3	2	8
2014Kreizinger#025	2154	BH46	Wild boar	Hungary	B. suis bv. 2	16	57	2	5	8	14	5	1	5	7	4	43	9	4	5	3	2	8
2014Kreizinger#026	2155	BH47	Wild boar	Hungary	B. suis bv. 2	16	56	2	5	8	14	5	1	5	7	5	43	9	14	7	3	2	9
2014Kreizinger#027	2156	BH48	Wild boar	Hungary	B. suis bv. 2	16	56	2	5	8	14	5	1	5	7	5	43	9	12	7	3	2	9
2014Kreizinger#028	2157	BH49	Wild boar	Hungary	B. suis bv. 2	16	57	2	5	8	14	5	1	5	7	4	43	9	11	10	23	2	6
2014Kreizinger#029	2158	BH50	Wild boar	Hungary	B. suis bv. 2	16	57	2	5	8	14	5	1	5	7	4	43	9	12	8	3	2	9
2014Kreizinger#030	2159	BH51	Wild boar	Hungary	B. suis bv. 2	16	57	2	5	8	14	5	1	5	7	4	43	9	12	8	3	2	9
2014Kreizinger#031	2160	BH52	Wild boar	Hungary	B. suis bv. 2	16	57	2	5	8	14	5	1	5	7	4	43	9	19	10	3	2	9
2014Kreizinger#032	2161	BH53	Wild boar	Hungary	B. suis bv. 2	16	56	2	5	8	14	5	1	5	7	5	43	9	15	7	3	2	9
2014Kreizinger#055	2184	BH34	Wild boar	Hungary	B. suis bv. 2	155	216	2	5	8	14	5	1	5	8	5	43	9	7	8	9	2	4
2017Ferreira#014	2627	VLA-UK6/04	Human	India	B. suis bv. 3	4	31	2	3	4	11	3	1	5	2	4	38	9	7	5	12	4	7
2017Ferreira#042	2655	It4	Wild boar	Italy	B. suis bv. 2	7	44	2	4	8	14	6	1	5	6	6	43	9	7	6	18	2	9
2017Ferreira#043	2656	It5	Wild boar	Italy	B. suis bv. 2	7	44	2	4	8	14	6	1	5	6	6	43	9	7	6	18	2	9
2017Ferreira#047	2660	It2	Wild boar	Italy	B. suis bv. 2	7	44	2	4	8	14	6	1	5	6	6	43	9	7	6	16	2	10
2017Ferreira#048	2661	It3	Wild boar	Italy	B. suis bv. 2	7	44	2	4	8	14	6	1	5	6	6	43	9	7	6	16	2	10
2017Ferreira#049	2662	AFSSA-04/770	Wild boar	Italy	B. suis bv. 2	7	44	2	4	8	14	6	1	5	6	6	43	9	6	6	16	2	10
2017Ferreira#050	2663	It6	Wild boar	Italy	B. suis bv. 2	7	44	2	4	8	14	6	1	5	6	6	43	9	8	6	19	2	10
2017Ferreira#051	2664	It1	Wild boar	Italy	B. suis bv. 2	7	44	2	4	8	14	6	1	5	6	6	43	9	8	6	10	2	11
2018Vergnaud#0305	3475	BCCN#04-16	Wild boar	Italy	B. suis bv. 2	7	44	2	4	8	14	6	1	5	6	6	43	9	6	6	16	2	10
2018Vergnaud#0306	3476	BCCN#04-17	Wild boar	Italy	B. suis bv. 2	10	242	2	4	8	14	5	1	5	2	7	43	9	13	10	14	2	6
2018Vergnaud#0356	3526	BCCN#04-19	Wild boar	Italy	B. suis bv. 2	7	44	2	4	8	14	6	1	5	6	6	43	9	7	6	18	2	10
GJ-1*			Dog	Korea	B. canis	3		2	3	9	11	3	1	5	2	5	41	9	9	5	14	6	3
GJ-2*			Dog	Korea	B. canis	3		2	3	9	11	3	1	5	2	5	41	9	9	5	16	6	3
BJ-1			Dog	Korea	B. canis	3		2	3	9	11	3	1	5	2	5	41	9	5	6	7	4	3
BJ-2			Dog	Korea	B. canis	3		2	3	9	11	3	1	5	2	5	41	9	6	5	5	8	3
HN-1			Dog	Korea	B. canis	3		2	3	9	11	3	1	5	2	5	41	9	7	5	12	6	3
PJ-1			Dog	Korea	B. canis	3		2	3	9	11	3	1	5	2	5	41	9	6	5	10	8	3
PJ-2			Dog	Korea	B. canis	3		2	3	9	11	3	1	5	2	5	41	9	6	5	8	9	3
PJ-3			Dog	Korea	B. canis	3		2	3	9	11	3	1	5	2	5	41	9	6	5	14	8	3
PJ-4			Dog	Korea	B. canis	3		2	3	9	11	3	1	5	2	5	41	9	6	5	9	8	3
PJ-5			Dog	Korea	B. canis	3		2	3	9	11	3	1	5	2	5	41	9	6	5	12	8	3
PC-1			Dog	Korea	B. canis	3		2	3	9	11	3	1	5	2	5	41	9	7	4	10	7	3
PC-4			Dog	Korea	B. canis	3		2	3	9	11	3	1	5	2	5	41	9	7	4	5	7	3
HSK			Dog	Korea	B. canis	3		2	3	9	11	3	1	5	2	5	41	9	5	6	7	5	3
HS01-1			Dog	Korea	B. canis	3		2	3	9	11	3	1	5	2	5	41	9	5	5	9	8	3
HS02-1			Dog	Korea	B. canis	3		2	3	9	11	3	1	5	2	5	41	9	7	5	9	9	3
HS03-1			Dog	Korea	B. canis	3		2	3	9	11	3	1	5	2	5	41	9	5	5	7	6	3
HS03-2			Dog	Korea	B. canis	3		2	3	9	11	3	1	5	2	5	41	9	5	6	6	4	3
JB-1*			Dog	Korea	B. canis	3		2	3	9	11	3	1	5	2	5	41	9	5	6	5	4	3
GB-1*			Dog	Korea	B. canis	3		2	3	9	11	3	1	5	2	5	42	9	7	6	8	9	3
GB-2*			Dog	Korea	B. canis	*		2	3	7	11	3	1	5	2	5	42	9	6	5	12	6	3
GB-3*			Dog	Korea	B. canis	*		2	3	7	11	3	1	5	2	5	42	9	7	5	12	5	3
GB-4*			Dog	Korea	B. canis	3		2	3	9	11	3	1	5	2	5	42	9	7	6	8	8	3
JN-1*			Dog	Korea	B. canis	3		2	3	9	11	3	1	5	2	5	41	9	5	6	9	8	3
CB-2*			Dog	Korea	B. canis	3		2	3	9	11	3	1	5	2	5	41	9	6	5	6	8	3
CN-1			Dog	Korea	B. canis	3		2	3	9	11	3	1	5	2	5	41	9	5	5	6	7	3
CN-3			Dog	Korea	B. canis	3		2	3	9	11	3	1	5	2	5	41	9	6	5	12	6	3
CN-4			Dog	Korea	B. canis	3		2	3	9	11	3	1	5	2	5	41	9	6	5	12	7	3
IC-1			Dog	Korea	B. canis	3		2	3	9	11	3	1	5	2	5	41	9	5	5	8	8	3
IC-3			Dog	Korea	B. canis	3		2	3	9	11	3	1	5	2	5	41	9	5	5	12	8	3
2017Ferreira#007	2620	VLA-92/29	Human	Mexico	B. suis bv. 1	6	32	2	3	6	10	4	1	5	2	5	38	9	6	6	6	5	3
2017Ferreira#011	2624	VLA-F1/04	Human	Netherlands	B. suis bv. 1	6	33	2	3	6	10	4	1	5	2	4	38	9	5	4	10	6	3
SRR2058984	20385	B13-0234	Human	New_Zealand	B. suis bv. 1	6	32	2	3	6	10	4	1	5	2	5	38	9	7	5	4	5	3
SRR2058985	20386	B13-0235	Human	New_Zealand	B. suis bv. 1	6	32	2	3	6	10	4	1	5	2	5	38	9	5	6	4	5	3
SRR2058986	20387	B13-0236	Human	New_Zealand	B. suis bv. 1	6	32	2	3	6	10	4	1	5	2	5	38	9	6	5	7	6	3
SRR2058987	20388	B13-0237	Human	New_Zealand	B. suis bv. 1	6	353	2	3	6	10	4	1	5	2	6	38	9	4	5	6	5	3
SRR2058988	20389	B13-0238	Human	New_Zealand	B. suis bv. 1	6	32	2	3	6	10	4	1	5	2	5	38	9	5	7	4	5	3
SRR2058989	20390	B13-0239	Human	New_Zealand	B. suis bv. 1	6	32	2	3	6	10	4	1	5	2	5	38	9	6	5	4	5	3
SRR2058990	20391	B13-0240	Human	New_Zealand	B. suis bv. 1	6	32	2	3	6	10	4	1	5	2	5	38	9	6	7	5	5	3
2006LeFleche#026	26	BCCN#87-87	unknown	Poland	B. suis bv. 1	6	33	2	3	6	10	4	1	5	2	4	38	9	7	7	8	5	3
2006LeFleche#027	27	BCCN#87-88	unknown	Poland	B. suis bv. 1	6	33	2	3	6	10	4	1	5	2	4	38	9	6	6	6	5	3
2006LeFleche#033	33	BCCN#81-89	Hare	Poland	B. suis bv. 2	8	45	2	4	8	14	6	1	5	7	6	43	9	14	4	10	2	7
2006LeFleche#037	37	BCCN#82-19	Hare	Poland	B. suis bv. 2	10	39	2	4	8	14	5	1	5	2	6	43	9	10	9	8	2	5
2017Ferreira#017	2630	VLA-63/202	Deer/Elk/Reindeer	Poland	B. suis bv. 4	5	260	2	3	9	10	3	1	5	2	5	36	9	4	5	9	6	3
2017Ferreira#018	2631	VLA-63/219	Deer/Elk/Reindeer	Poland	B. suis bv. 4	5	260	2	3	9	10	3	1	5	2	5	36	9	8	5	10	9	3
2017Ferreira#019	2632	VLA-63/198	Deer/Elk/Reindeer	Poland	B. suis bv. 4	5	260	2	3	9	10	3	1	5	2	5	36	9	12	8	16	5	3
2006LeFleche#022	22	BCCN#87-68	unknown	Portugal	B. suis bv. 1	6	33	2	3	6	10	4	1	5	2	4	38	9	4	6	7	5	3
2017Ferreira#069	2682	LNIV-2948(3)/09	Wild boar	Portugal	B. suis bv. 2	18	61	2	5	8	9	5	1	5	4	5	38	9	13	13	11	2	8
2017Ferreira#070	2683	LNIV-2948(10)/09	Wild boar	Portugal	B. suis bv. 2	18	61	2	5	8	9	5	1	5	4	5	38	9	13	13	11	2	8
2017Ferreira#071	2684	LNIV-2948(12)/09	Wild boar	Portugal	B. suis bv. 2	18	61	2	5	8	9	5	1	5	4	5	38	9	13	13	11	2	8
2017Ferreira#072	2685	LNIV-2948(20)/09	Wild boar	Portugal	B. suis bv. 2	18	61	2	5	8	9	5	1	5	4	5	38	9	13	13	11	2	8
2017Ferreira#073	2686	LNIV-2948(27)/09	Wild boar	Portugal	B. suis bv. 2	18	61	2	5	8	9	5	1	5	4	5	38	9	13	13	11	2	8
2017Ferreira#074	2687	LNIV-2948(29)/09	Wild boar	Portugal	B. suis bv. 2	18	61	2	5	8	9	5	1	5	4	5	38	9	13	13	11	2	8
2017Ferreira#075	2688	LNIV-2948(34)/09	Wild boar	Portugal	B. suis bv. 2	18	61	2	5	8	9	5	1	5	4	5	38	9	13	10	11	2	8
2017Ferreira#105	2718	LNIV-2948(1)/09	Wild boar	Portugal	B. suis bv. 2	18	61	2	5	8	9	5	1	5	4	5	38	9	11	10	9	2	7
2017Ferreira#106	2719	LNIV-2948(5)/09	Wild boar	Portugal	B. suis bv. 2	18	61	2	5	8	9	5	1	5	4	5	38	9	11	10	9	2	7
2017Ferreira#107	2720	PT09143	Wild boar	Portugal	B. suis bv. 2	18	61	2	5	8	9	5	1	5	4	5	38	9	11	10	9	2	7
2017Ferreira#108	2721	LNIV-2948(8)/09	Wild boar	Portugal	B. suis bv. 2	18	61	2	5	8	9	5	1	5	4	5	38	9	11	10	9	2	7
2017Ferreira#109	2722	LNIV-2948(9)/09	Wild boar	Portugal	B. suis bv. 2	18	61	2	5	8	9	5	1	5	4	5	38	9	11	10	9	2	7
2017Ferreira#110	2723	LNIV-4189(1)/09	Wild boar	Portugal	B. suis bv. 2	19	60	2	5	8	9	5	1	5	5	5	38	9	11	10	7	2	4
2017Ferreira#111	2724	LNIV-4189(2)/09	Wild boar	Portugal	B. suis bv. 2	19	60	2	5	8	9	5	1	5	5	5	38	9	11	10	7	2	4
2017Ferreira#112	2725	LNIV-8605(2)/10	Wild boar	Portugal	B. suis bv. 2	18	61	2	5	8	9	5	1	5	4	5	38	9	12	9	7	2	7
2017Ferreira#113	2726	LNIV-8605(9)/10	Wild boar	Portugal	B. suis bv. 2	18	61	2	5	8	9	5	1	5	4	5	38	9	13	9	7	2	7
2017Ferreira#116	2729	LNIV-45014(4)/08	Wild boar	Portugal	B. suis bv. 2	18	59	2	5	8	9	5	1	5	4	6	38	9	9	12	11	2	7
2017Ferreira#124	2737	LNIV-3115(9)/09	Wild boar	Portugal	B. suis bv. 2	19	58	2	5	8	9	5	1	5	5	6	38	9	10	6	7	2	5
2017Ferreira#125	2738	LNIV-3514(2)/10	Wild boar	Portugal	B. suis bv. 2	19	58	2	5	8	9	5	1	5	5	6	38	9	11	6	19	2	9
2017Ferreira#126	2739	LNIV-3515(6)/10	Wild boar	Portugal	B. suis bv. 2	19	58	2	5	8	9	5	1	5	5	6	38	9	12	6	19	2	9
2017Ferreira#137	2750	LNIV-3115(13)/09	Wild boar	Portugal	B. suis bv. 2	19	58	2	5	8	9	5	1	5	5	6	38	9	10	5	7	2	6
2017Ferreira#139	2752	LNIV-4187(7)/09	Wild boar	Portugal	B. suis bv. 2	19	58	2	5	8	9	5	1	5	5	6	38	9	21	5	8	2	6
2017Ferreira#148	2761	LNIV-2739(18)/02	Swine	Portugal	B. suis bv. 2	19	58	2	5	8	9	5	1	5	5	6	38	9	8	5	15	2	6
2017Ferreira#149	2762	LNIV-2739(9)/02	Swine	Portugal	B. suis bv. 2	19	58	2	5	8	9	5	1	5	5	6	38	9	8	5	15	2	6
2017Ferreira#153	2766	LNIV-2739(3)/02	Swine	Portugal	B. suis bv. 2	19	58	2	5	8	9	5	1	5	5	6	38	9	9	5	15	2	6
2017Ferreira#168	2781	LNIV-5414(12)/03	Swine	Portugal	B. suis bv. 2	19	58	2	5	8	9	5	1	5	5	6	38	9	15	5	20	2	8
2017Ferreira#169	2782	LNIV-5414(13)/03	Swine	Portugal	B. suis bv. 2	19	58	2	5	8	9	5	1	5	5	6	38	9	15	5	20	2	8
2017Ferreira#170	2783	LNIV-5414(2)/03	Swine	Portugal	B. suis bv. 2	19	58	2	5	8	9	5	1	5	5	6	38	9	15	5	20	2	8
2017Ferreira#171	2784	LNIV-5414(13)/03	Swine	Portugal	B. suis bv. 2	19	58	2	5	8	9	5	1	5	5	6	38	9	15	5	20	2	8
2017Ferreira#175	2788	LNIV-22497(475)/08	Ovine	Portugal	B. suis bv. 2	19	233	2	5	8	9	5	1	5	5	7	38	9	15	6	14	2	8
2017Ferreira#176	2789	LNIV-22498(697)/08	Ovine	Portugal	B. suis bv. 2	19	233	2	5	8	9	5	1	5	5	7	38	9	15	6	14	2	8
2017Ferreira#177	2790	LNIV-4193(1)/09	Wild boar	Portugal	B. suis bv. 2	19	233	2	5	8	9	5	1	5	5	7	38	9	15	5	18	2	7
2017Ferreira#178	2791	LNIV-4193(2)/09	Wild boar	Portugal	B. suis bv. 2	19	233	2	5	8	9	5	1	5	5	7	38	9	15	5	18	2	7
2017Ferreira#179	2792	LNIV-4193(9)/09	Wild boar	Portugal	B. suis bv. 2	19	233	2	5	8	9	5	1	5	5	7	38	9	15	5	18	2	7
2017Ferreira#117	2730	LNIV-4477(4)/09	Wild boar	Portugal	B. suis bv. 2	18	59	2	5	8	9	5	1	5	4	6	38	9	9	14	15	2	8
2017Ferreira#138	2751	LNIV-4478(4)/09	Wild boar	Portugal	B. suis bv. 2	19	58	2	5	8	9	5	1	5	5	6	38	9	21	5	7	2	6
2017Ferreira#157	2770	LNIV-7676/00	Cattle	Portugal	B. suis bv. 2	19	58	2	5	8	9	5	1	5	5	6	38	9	9	5	14	2	6
2018Vergnaud#0293	3463	BCCN#01-33	Swine	Portugal	B. suis bv. 2	18	234	2	5	8	9	5	1	5	4	7	38	9	7	7	11	2	7
2018Vergnaud#0294	3464	BCCN#01-35	Swine	Portugal	B. suis bv. 2	18	59	2	5	8	9	5	1	5	4	6	38	9	7	7	12	2	7
2018Vergnaud#0296	3466	BCCN#01-52	Swine	Portugal	B. suis bv. 2	19	58	2	5	8	9	5	1	5	5	6	38	9	8	5	15	2	6
2018Vergnaud#0297	3467	BCCN#01-53	Swine	Portugal	B. suis bv. 2	19	58	2	5	8	9	5	1	5	5	6	38	9	8	5	15	2	6
2018Vergnaud#0298	3468	BCCN#01-54	Swine	Portugal	B. suis bv. 2	19	58	2	5	8	9	5	1	5	5	6	38	9	8	5	15	2	6
2018Vergnaud#0744	3914	BCCN#01-42	Swine	Portugal	B. suis bv. 2	19	58	2	5	8	9	5	1	5	5	6	38	9	15	5	19	2	5
2018Vergnaud#0745	3915	BCCN#01-44	Swine	Portugal	B. suis bv. 2	19	58	2	5	8	9	5	1	5	5	6	38	9	15	5	12	2	8
2017Ferreira#084	2697	LNIV-46685(20)/08	Wild boar	Portugal	B. suis bv. 2	19	60	2	5	8	9	5	1	5	5	5	38	9	14	8	14	2	8
2017Ferreira#104	2717	LNIV-1344(2)/09	Wild boar	Portugal	B. suis bv. 2	19	60	2	5	8	9	5	1	5	5	5	38	9	11	6	9	2	7
2017Ferreira#115	2728	LNIV-4647(1)/09	Wild boar	Portugal	B. suis bv. 2	19	60	2	5	8	9	5	1	5	5	5	38	9	9	15	16	2	10
2017Ferreira#118	2731	LNIV-J2A/08	Wild boar	Portugal	B. suis bv. 2	18	59	2	5	8	9	5	1	5	4	6	38	9	13	15	8	2	4
2017Ferreira#127	2740	LNIV-44401(3)/08	Wild boar	Portugal	B. suis bv. 2	19	58	2	5	8	9	5	1	5	5	6	38	9	20	6	19	2	6
2017Ferreira#132	2745	LNIV-1344(3)/09	Wild boar	Portugal	B. suis bv. 2	19	58	2	5	8	9	5	1	5	5	6	38	9	9	6	10	2	6
2017Ferreira#140	2753	LNIV-3478(3)/09	Wild boar	Portugal	B. suis bv. 2	19	58	2	5	8	9	5	1	5	5	6	38	9	13	5	16	2	6
2017Ferreira#141	2754	LNIV-438/00	Swine	Portugal	B. suis bv. 2	19	58	2	5	8	9	5	1	5	5	6	38	9	8	5	15	2	6
2017Ferreira#154	2767	LNIV-468/00	Swine	Portugal	B. suis bv. 2	19	58	2	5	8	9	5	1	5	5	6	38	9	9	5	19	2	6
2017Ferreira#158	2771	LNIV-1262/00	Swine	Portugal	B. suis bv. 2	19	58	2	5	8	9	5	1	5	5	6	38	9	9	5	17	2	7
2017Ferreira#162	2775	LNIV-1967/00	Swine	Portugal	B. suis bv. 2	19	58	2	5	8	9	5	1	5	5	6	38	9	9	5	15	2	7
2017Ferreira#163	2776	LNIV-46685(15)/08	Wild boar	Portugal	B. suis bv. 2	19	233	2	5	8	9	5	1	5	5	7	38	9	9	5	21	2	6
2017Ferreira#166	2779	LNIV-44406(3)/08	Wild boar	Portugal	B. suis bv. 2	19	58	2	5	8	9	5	1	5	5	6	38	9	17	5	17	2	8
2017Ferreira#099	2712	LNIV-9789(J9)/08	Wild boar	Portugal	B. suis bv. 2	19	60	2	5	8	9	5	1	5	5	5	38	9	13	10	17	2	7
2017Ferreira#100	2713	LNIV-19122(J1)/08	Wild boar	Portugal	B. suis bv. 2	19	60	2	5	8	9	5	1	5	5	5	38	9	13	10	17	2	7
2017Ferreira#101	2714	LNIV-17888(J3)/08	Wild boar	Portugal	B. suis bv. 2	19	60	2	5	8	9	5	1	5	5	5	38	9	13	10	17	2	7
2017Ferreira#102	2715	LNIV-21346(J2)/08	Wild boar	Portugal	B. suis bv. 2	19	60	2	5	8	9	5	1	5	5	5	38	9	13	10	17	2	7
2017Ferreira#164	2777	LNIV-9789(J10)/08	Wild boar	Portugal	B. suis bv. 2	19	58	2	5	8	9	5	1	5	5	6	38	9	13	5	7	2	8
2006LeFleche#055	55	BCCN#01-30	Swine	Portugal	B. suis bv. 2	19	58	2	5	8	9	5	1	5	5	6	38	9	8	5	15	2	6
2018Vergnaud#0169	3339	BCCN#02-27	Swine	Portugal	B. suis bv. 2	19	58	2	5	8	9	5	1	5	5	6	38	9	9	5	15	2	7
2017Ferreira#080	2693	PT09172	Wild boar	Portugal	B. suis bv. 2	19	60	2	5	8	9	5	1	5	5	5	38	9	5	7	12	2	8
2017Ferreira#081	2694	LNIV-44821(121)/09	Wild boar	Portugal	B. suis bv. 2	19	60	2	5	8	9	5	1	5	5	5	38	9	5	7	12	2	8
2017Ferreira#082	2695	LNIV-44821(122)/09	Wild boar	Portugal	B. suis bv. 2	19	60	2	5	8	9	5	1	5	5	5	38	9	5	7	12	2	8
2017Ferreira#083	2696	LNIV-44821(123)/09	Wild boar	Portugal	B. suis bv. 2	19	60	2	5	8	9	5	1	5	5	5	38	9	5	7	12	2	8
2017Ferreira#094	2707	LNIV-4498(J1)/08	Wild boar	Portugal	B. suis bv. 2	19	60	2	5	8	9	5	1	5	5	5	38	9	20	9	14	2	7
2017Ferreira#095	2708	LNIV-4498(J9)/08	Wild boar	Portugal	B. suis bv. 2	19	60	2	5	8	9	5	1	5	5	5	38	9	20	9	14	2	7
2017Ferreira#096	2709	LNIV-4498(J4)/08	Wild boar	Portugal	B. suis bv. 2	19	60	2	5	8	9	5	1	5	5	5	38	9	20	9	14	2	7
2017Ferreira#097	2710	LNIV-4498(J6)/08	Wild boar	Portugal	B. suis bv. 2	19	60	2	5	8	9	5	1	5	5	5	38	9	20	9	14	2	7
2017Ferreira#103	2716	LNIV-2454(J10)/08	Wild boar	Portugal	B. suis bv. 2	19	60	2	5	8	9	5	1	5	5	5	38	9	13	10	9	2	6
2017Ferreira#128	2741	LNIV-Soc57/00	Swine	Portugal	B. suis bv. 2	19	58	2	5	8	9	5	1	5	5	6	38	9	9	6	18	2	7
2017Ferreira#129	2742	LNIV-Soc64/00	Swine	Portugal	B. suis bv. 2	19	58	2	5	8	9	5	1	5	5	6	38	9	9	6	18	2	7
2017Ferreira#130	2743	LNIV-Soc73/00	Swine	Portugal	B. suis bv. 2	19	58	2	5	8	9	5	1	5	5	6	38	9	9	6	18	2	7
2017Ferreira#131	2744	LNIV-Soc41/00	Swine	Portugal	B. suis bv. 2	19	58	2	5	8	9	5	1	5	5	6	38	9	9	5	18	2	7
2017Ferreira#136	2749	LNIV-1989(112)/10	Wild boar	Portugal	B. suis bv. 2	19	58	2	5	8	9	5	1	5	5	6	38	9	3	8	12	2	7
2017Ferreira#155	2768	LNIV-Soc29/00	Swine	Portugal	B. suis bv. 2	19	58	2	5	8	9	5	1	5	5	6	38	9	9	5	19	2	6
2017Ferreira#156	2769	LNIV-Soc43/00	Swine	Portugal	B. suis bv. 2	19	58	2	5	8	9	5	1	5	5	6	38	9	9	5	18	2	6
2017Ferreira#159	2772	LNIV-Soc39/00	Swine	Portugal	B. suis bv. 2	19	58	2	5	8	9	5	1	5	5	6	38	9	9	5	17	2	7
2017Ferreira#160	2773	LNIV-Soc35/00	Swine	Portugal	B. suis bv. 2	19	58	2	5	8	9	5	1	5	5	6	38	9	9	5	17	2	6
2017Ferreira#161	2774	LNIV-Soc50/00	Swine	Portugal	B. suis bv. 2	19	58	2	5	8	9	5	1	5	5	6	38	9	9	5	17	2	6
2017Ferreira#165	2778	LNIV-9789(Feto)/08	Wild boar	Portugal	B. suis bv. 2	19	58	2	5	8	9	5	1	5	5	6	38	9	12	5	7	2	8
2017Ferreira#173	2786	LNIV-21566(94)/09	Wild boar	Portugal	B. suis bv. 2	19	58	2	5	8	9	5	1	5	5	6	38	9	15	7	15	2	9
2017Ferreira#180	2793	LNIV-9H	Swine	Portugal	B. suis bv. 2	19	233	2	5	8	9	5	1	5	5	7	38	9	12	4	19	2	6
2017Ferreira#121	2734	LNIV-44821(81)/09	Wild boar	Portugal	B. suis bv. 2	19	58	2	5	8	9	5	1	5	5	6	38	9	13	6	10	2	5
2017Ferreira#122	2735	LNIV-44821(86)/09	Wild boar	Portugal	B. suis bv. 2	19	58	2	5	8	9	5	1	5	5	6	38	9	13	6	10	2	5
2017Ferreira#123	2736	LNIV-44821(79)/09	Wild boar	Portugal	B. suis bv. 2	19	58	2	5	8	9	5	1	5	5	6	38	9	13	6	17	2	5
2017Ferreira#133	2746	LNIV-14256(72)/09	Swine	Portugal	B. suis bv. 2	19	58	2	5	8	9	5	1	5	5	6	38	9	21	6	15	2	7
2017Ferreira#134	2747	LNIV-231(1)/09	Swine	Portugal	B. suis bv. 2	19	58	2	5	8	9	5	1	5	5	6	38	9	21	6	15	2	7
2017Ferreira#135	2748	LNIV-14256(40)/09	Swine	Portugal	B. suis bv. 2	19	60	2	5	8	9	5	1	5	5	5	38	9	21	6	16	2	7
2017Ferreira#142	2755	LNIV-5346(1)/00	Swine	Portugal	B. suis bv. 2	19	58	2	5	8	9	5	1	5	5	6	38	9	8	5	15	2	6
2017Ferreira#143	2756	LNIV-5346(16)/00	Swine	Portugal	B. suis bv. 2	19	58	2	5	8	9	5	1	5	5	6	38	9	8	5	15	2	6
2017Ferreira#144	2757	LNIV-5346(3)/00	Swine	Portugal	B. suis bv. 2	19	58	2	5	8	9	5	1	5	5	6	38	9	8	5	15	2	6
2017Ferreira#145	2758	LNIV-6552(3)/00	Swine	Portugal	B. suis bv. 2	19	58	2	5	8	9	5	1	5	5	6	38	9	8	5	15	2	6
2017Ferreira#146	2759	LNIV-6552(8)/00	Swine	Portugal	B. suis bv. 2	19	58	2	5	8	9	5	1	5	5	6	38	9	8	5	15	2	6
2017Ferreira#147	2760	LNIV-6552(2)/00	Swine	Portugal	B. suis bv. 2	19	58	2	5	8	9	5	1	5	5	6	38	9	8	5	15	2	6
2017Ferreira#150	2763	AFSSA-PT-6552/00	Swine	Portugal	B. suis bv. 2	19	58	2	5	8	9	5	1	5	5	6	38	9	8	5	15	2	6
2017Ferreira#151	2764	LNIV-4215(20)/01	Swine	Portugal	B. suis bv. 2	19	58	2	5	8	9	5	1	5	5	6	38	9	8	5	15	2	6
2017Ferreira#152	2765	LNIV-6552(10)/00	Swine	Portugal	B. suis bv. 2	19	58	2	5	8	9	5	1	5	5	6	38	9	9	5	15	2	6
BCCN 96_107			Dog	Romania	B. canis	3		2	3	9	11	3	1	5	2	5	41	9	8	6	6	6	3
BCCN 96_105			Dog	Romania	B. canis	3		2	3	9	11	3	1	5	2	5	41	9	7	6	7	7	3
2017Ferreira#077	2690	S-145(PN-II)	Wild boar	Spain	B. suis bv. 2	19	58	2	5	8	9	5	1	5	5	6	38	9	7	11	10	2	8
2017Ferreira#079	2692	Bs143CITA	Wild boar	Spain	B. suis bv. 2	19	60	2	5	8	9	5	1	5	5	5	38	9	7	12	9	2	8
2017Ferreira#032	2645	Bs364CITA	Wild boar	Spain	B. suis bv. 2	157	244	2	5	8	14	6	1	5	6	6	43	9	16	7	18	2	11
2017Ferreira#033	2646	Bs365CITA	Wild boar	Spain	B. suis bv. 2	157	244	2	5	8	14	6	1	5	6	6	43	9	14	7	18	2	10
2006LeFleche#056	56	BCCN#01-34	Swine	Spain	B. suis bv. 2	18	59	2	5	8	9	5	1	5	4	6	38	9	7	7	11	2	7
2006LeFleche#059	59	BCCN#01-41	Swine	Spain	B. suis bv. 2	19	58	2	5	8	9	5	1	5	5	6	38	9	13	5	19	2	6
2006LeFleche#060	60	BCCN#01-43	Swine	Spain	B. suis bv. 2	19	58	2	5	8	9	5	1	5	5	6	38	9	14	5	18	2	8
2006LeFleche#063	63	BCCN#01-51	Swine	Spain	B. suis bv. 2	19	58	2	5	8	9	5	1	5	5	6	38	9	9	5	14	2	7
2007Garcia_Yoldi#016	328	S-25	Swine	Spain	B. suis bv. 2	19	58	2	5	8	9	5	1	5	5	6	38	9	2	5	19	2	6
2007Garcia_Yoldi#017	329	S-28	Swine	Spain	B. suis bv. 2	19	58	2	5	8	9	5	1	5	5	6	38	9	2	5	18	2	8
2007Garcia_Yoldi#025	337	S-64	Swine	Spain	B. suis bv. 2	19	58	2	5	8	9	5	1	5	5	6	38	9	2	6	13	2	7
2017Ferreira#090	2703	S6	Swine	Spain	B. suis bv. 2	19	60	2	5	8	9	5	1	5	5	5	38	9	12	9	7	2	7
2017Ferreira#119	2732	S27	Swine	Spain	B. suis bv. 2	18	59	2	5	8	9	5	1	5	4	6	38	9	20	9	13	2	5
2007Garcia_Yoldi#012	324	S-13	Swine	Spain	B. suis bv. 2	18	59	2	5	8	9	5	1	5	4	6	38	9	7	7	12	2	7
2006LeFleche#057	57	BCCN#01-36	Swine	Spain	B. suis bv. 2	18	59	2	5	8	9	5	1	5	4	6	38	9	20	9	13	2	5
2007Garcia_Yoldi#013	325	S-21	Swine	Spain	B. suis bv. 2	18	59	2	5	8	9	5	1	5	4	6	38	9	2	8	13	2	5
2017Ferreira#089	2702	S21	Swine	Spain	B. suis bv. 2	19	60	2	5	8	9	5	1	5	5	5	38	9	12	9	13	2	7
2017Ferreira#034	2647	Bs396CITA	Wild boar	Spain	B. suis bv. 2	157	244	2	5	8	14	6	1	5	6	6	43	9	23	9	7	2	10
2007Garcia_Yoldi#024	336	S-62	Swine	Spain	B. suis bv. 2	19	60	2	5	8	9	5	1	5	5	5	38	9	4	10	13	2	8
2017Ferreira#174	2787	LNIV-S-384(679)	Swine	Spain	B. suis bv. 2	19	58	2	5	8	9	5	1	5	5	6	38	9	15	8	15	2	9
2007Garcia_Yoldi#021	333	S-49	Swine	Spain	B. suis bv. 2	19	58	2	5	8	9	5	1	5	5	6	38	9	2	5	17	2	6
2006LeFleche#058	58	BCCN#01-38	Swine	Spain	B. suis bv. 2	19	58	2	5	8	9	5	1	5	5	6	38	9	10	5	11	2	7
2006LeFleche#061	61	BCCN#01-45	Swine	Spain	B. suis bv. 2	19	58	2	5	8	9	5	1	5	5	6	38	9	14	5	7	2	6
2007Garcia_Yoldi#018	330	S-30	Swine	Spain	B. suis bv. 2	19	58	2	5	8	9	5	1	5	5	6	38	9	2	5	7	2	6
2018Vergnaud#1025	4195	BCCN#01-46	Swine	Spain	B. suis bv. 2	19	58	2	5	8	9	5	1	5	5	6	38	9	13	5	6	2	6
2017Ferreira#085	2698	S22	Swine	Spain	B. suis bv. 2	19	60	2	5	8	9	5	1	5	5	5	38	9	9	7	13	2	7
2017Ferreira#088	2701	S4	Swine	Spain	B. suis bv. 2	19	60	2	5	8	9	5	1	5	5	5	38	9	15	7	14	2	7
2017Ferreira#092	2705	S2	Swine	Spain	B. suis bv. 2	19	60	2	5	8	9	5	1	5	5	5	38	9	15	9	13	2	7
2017Ferreira#093	2706	S3	Swine	Spain	B. suis bv. 2	19	60	2	5	8	9	5	1	5	5	5	38	9	15	9	14	2	7
2017Ferreira#114	2727	S12	Swine	Spain	B. suis bv. 2	18	59	2	5	8	9	5	1	5	4	6	38	9	7	7	7	2	7
2017Ferreira#120	2733	S13	Swine	Spain	B. suis bv. 2	18	59	2	5	8	9	5	1	5	4	6	38	9	20	9	13	2	5
2018Vergnaud#0295	3465	BCCN#01-37	Swine	Spain	B. suis bv. 2	19	58	2	5	8	9	5	1	5	5	6	38	9	10	5	20	2	7
2018Vergnaud#1254	4424	BCCN#01-39	Swine	Spain	B. suis bv. 2	19	58	2	5	8	9	5	1	5	5	6	38	9	10	5	11	2	7
2018Vergnaud#0158	3328	BCCN#93-75	Swine	Spain	B. suis bv. 2	19	60	2	5	8	9	5	1	5	5	5	38	9	9	7	13	2	7
2018Vergnaud#0159	3329	BCCN#93-80	Swine	Spain	B. suis bv. 2	19	60	2	5	8	9	5	1	5	5	5	38	9	15	9	13	2	7
2018Vergnaud#0288	3458	BCCN#93-72	Swine	Spain	B. suis bv. 2	19	60	2	5	8	9	5	1	5	5	5	38	9	15	9	13	2	7
2018Vergnaud#0289	3459	BCCN#93-73	Swine	Spain	B. suis bv. 2	19	60	2	5	8	9	5	1	5	5	5	38	9	14	9	13	2	7
2018Vergnaud#0713	3883	BCCN#93-74	Swine	Spain	B. suis bv. 2	19	60	2	5	8	9	5	1	5	5	5	38	9	15	9	14	2	7
2018Vergnaud#0714	3884	BCCN#93-76	Swine	Spain	B. suis bv. 2	19	60	2	5	8	9	5	1	5	5	5	38	9	15	9	13	2	5
2018Vergnaud#0864	4034	BCCN#93-78	Swine	Spain	B. suis bv. 2	19	60	2	5	8	9	5	1	5	5	5	38	9	15	9	3	2	7
2018Vergnaud#0865	4035	BCCN#93-79	Swine	Spain	B. suis bv. 2	19	60	2	5	8	9	5	1	5	5	5	38	9	15	9	13	2	7
2018Vergnaud#1218	4388	BCCN#93-77	Swine	Spain	B. suis bv. 2	19	60	2	5	8	9	5	1	5	5	5	38	9	15	9	13	2	7
2007Garcia_Yoldi#020	332	S-45	Swine	Spain	B. suis bv. 2	19	58	2	5	8	9	5	1	5	5	6	38	9	2	5	13	2	6
2007Garcia_Yoldi#022	334	S-56	Swine	Spain	B. suis bv. 2	19	58	2	5	8	9	5	1	5	5	6	38	9	2	5	15	2	6
2007Garcia_Yoldi#023	335	S-59	Swine	Spain	B. suis bv. 2	19	58	2	5	8	9	5	1	5	5	6	38	9	2	5	9	2	6
2007Garcia_Yoldi#037	349	S-143	Wild boar	Spain	B. suis bv. 2	18	59	2	5	8	9	5	1	5	4	6	38	9	2	5	9	2	8
2007Garcia_Yoldi#038	350	S-144	Wild boar	Spain	B. suis bv. 2	19	60	2	5	8	9	5	1	5	5	5	38	9	2	7	10	2	7
2007Garcia_Yoldi#039	351	S-145	Wild boar	Spain	B. suis bv. 2	18	59	2	5	8	9	5	1	5	4	6	38	9	2	5	17	2	8
2007Garcia_Yoldi#040	352	S-147	Wild boar	Spain	B. suis bv. 2	18	59	2	5	8	9	5	1	5	4	6	38	9	2	7	10	2	8
2007Garcia_Yoldi#041	353	S-148	Wild boar	Spain	B. suis bv. 2	18	59	2	5	8	9	5	1	5	4	6	38	9	2	8	5	2	7
2007Garcia_Yoldi#042	354	S-149	Wild boar	Spain	B. suis bv. 2	19	60	2	5	8	9	5	1	5	5	5	38	9	2	9	11	2	6
2017Ferreira#076	2689	Bs145	Swine	Spain	B. suis bv. 2	18	61	2	5	8	9	5	1	5	4	5	38	9	12	5	17	2	8
2017Ferreira#078	2691	Bs144	Swine	Spain	B. suis bv. 2	18	61	2	5	8	9	5	1	5	4	5	38	9	7	11	10	2	8
2017Ferreira#086	2699	Bs147	Swine	Spain	B. suis bv. 2	19	60	2	5	8	9	5	1	5	5	5	38	9	21	7	11	2	7
2017Ferreira#087	2700	Bs146	Swine	Spain	B. suis bv. 2	19	60	2	5	8	9	5	1	5	5	5	38	9	20	7	10	2	7
2017Ferreira#091	2704	S1	Swine	Spain	B. suis bv. 2	19	60	2	5	8	9	5	1	5	5	5	38	9	15	9	13	2	7
2006LeFleche#062	62	BCCN#01-47	Swine	Spain	B. suis bv. 2	19	60	2	5	8	9	5	1	5	5	5	38	9	12	9	7	2	7
2007Garcia_Yoldi#019	331	S-32	Swine	Spain	B. suis bv. 2	19	60	2	5	8	9	5	1	5	5	5	38	9	2	5	7	2	7
2018Vergnaud#0870	4040	BCCN#01-49	Swine	Spain	B. suis bv. 2	19	60	2	5	8	9	5	1	5	5	5	38	9	13	9	7	2	7
2018Vergnaud#0871	4041	BCCN#01-50	Swine	Spain	B. suis bv. 2	19	60	2	5	8	9	5	1	5	5	5	38	9	12	9	7	2	7
2018Vergnaud#1026	4196	BCCN#01-48	Swine	Spain	B. suis bv. 2	19	60	2	5	8	9	5	1	5	5	5	38	9	12	9	7	2	7
2017Ferreira#167	2780	S32	Swine	Spain	B. suis bv. 2	19	58	2	5	8	9	5	1	5	5	6	38	9	15	5	20	2	8
2017Ferreira#172	2785	S34	Swine	Spain	B. suis bv. 2	19	58	2	5	8	9	5	1	5	5	6	38	9	15	5	12	2	8
2006LeFleche#151	151	BfR 142	Hare	Switzerland	B. suis bv. 2	9	50	2	4	8	14	6	1	5	2	6	43	9	20	13	9	2	5
2006LeFleche#155	155	BfR 148	Hare	Switzerland	B. suis bv. 2	14	46	2	4	8	9	6	1	5	2	6	43	9	10	8	13	2	6
2006LeFleche#163	163	BfR 157	Wild boar	Switzerland	B. suis bv. 2	7	44	2	4	8	14	6	1	5	6	6	43	9	14	6	14	2	7
2017Ferreira#035	2648	AFSSA-04/1918-1	Wild boar	Switzerland	B. suis bv. 2	7	44	2	4	8	14	6	1	5	6	6	43	9	20	7	12	2	9
2018Vergnaud#0172	3342	BCCN#06-62		UK	B. suis bv. 2	16	238	2	5	8	14	5	1	5	7	4	45	9	14	6	17	2	7
2018Vergnaud#0173	3343	BCCN#06-63		UK	B. suis bv. 2	4	31	2	3	4	11	3	1	5	2	4	38	9	7	5	10	4	5
2018Vergnaud#0174	3344	BCCN#06-66		UK	B. suis bv. 2	9	50	2	4	8	14	6	1	5	2	6	43	9	9	9	18	2	4
2018Vergnaud#0175	3345	BCCN#06-67		UK	B. suis bv. 2	9	48	2	4	8	14	6	1	5	2	7	43	9	6	7	17	2	7
2018Vergnaud#0176	3346	BCCN#06-69		UK	B. suis bv. 2	9	50	2	4	8	14	6	1	5	2	6	43	9	19	8	10	2	4
GCA_000875695	10045	Human/AR/US/1981	Swine	USA	B. suis	6	32	2	3	6	10	4	1	5	2	5	38	9	7	7	7	5	3
SRR1786972	20327	Human/AR/US/1981	Swine	USA	B. suis	6	32	2	3	6	10	4	1	5	2	5	38	9	7	7	7	5	3
GCA_001715425	10052	2004000578	Human	USA	B. suis	6	33	2	3	6	10	4	1	5	2	4	38	9	5	5	11	5	3
GCA_000236255	10016	VBI22	Cattle	USA	B. suis	169	354	2	3	6	9	4	1	5	2	4	38	9	4	5	7	6	3
SRR857223	20960	2483	Swine	USA	B. suis	181	352	2	4	2	12	3	2	3	3	9	36	7	2	4	3	3	6
SRR2058927	20333	B00-0489	Cattle	USA	B. suis bv. 1	6	33	2	3	6	10	4	1	5	2	4	38	9	4	5	10	8	3
SRR2058973	20374	B93-0364	Dog	USA	B. suis bv. 1	169	354	2	3	6	9	4	1	5	2	4	38	9	4	5	5	5	3
SRR2058926	20332	B00-0468	Cattle	USA	B. suis bv. 1	6	33	2	3	6	10	4	1	5	2	4	38	9	7	7	6	6	3
SRR2058955	20358	B11-0460	Swine	USA	B. suis bv. 1	6	33	2	3	6	10	4	1	5	2	4	38	9	5	5	6	4	3
SRR2058924	20330	B00-0133	Swine	USA	B. suis bv. 1	6	33	2	3	6	10	4	1	5	2	4	38	9	4	4	6	5	3
SRR2058925	20331	B00-0234	Swine	USA	B. suis bv. 1	6	33	2	3	6	10	4	1	5	2	4	38	9	4	4	7	5	3
SRR2058958	20360	B11-0527	Cattle	USA	B. suis bv. 1	169	354	2	3	6	9	4	1	5	2	4	38	9	4	4	5	6	3
SRR2058960	20361	B11-0552	Cattle	USA	B. suis bv. 1	169	354	2	3	6	9	4	1	5	2	4	38	9	4	5	7	6	3
SRR2058963	20364	B11-0603	Cattle	USA	B. suis bv. 1	169	354	2	3	6	9	4	1	5	2	4	38	9	4	5	8	6	3
SRR2058964	20365	B12-0577	Cattle	USA	B. suis bv. 1	169	354	2	3	6	9	4	1	5	2	4	38	9	4	6	7	6	3
SRR2058965	20366	B12-0598	Cattle	USA	B. suis bv. 1	169	354	2	3	6	9	4	1	5	2	4	38	9	4	5	6	5	3
2006LeFleche#012	12	REF 1330	Swine	USA	B. suis bv. 1	6	33	2	3	6	10	4	1	5	2	4	38	9	6	6	5	5	3
2006LeFleche#023	23	BCCN#87-71	unknown	USA	B. suis bv. 1	6	33	2	3	6	10	4	1	5	2	4	38	9	6	5	7	4	3
2006LeFleche#028	28	BCCN#87-89	Swine	USA	B. suis bv. 1	6	33	2	3	6	10	4	1	5	2	4	38	9	6	5	7	3	3
2017Ferreira#005	2618	REF 1330 [biovar 1 reference strain ATCC 23444]	Swine	USA	B. suis bv. 1	6	33	2	3	6	10	4	1	5	2	4	38	9	6	6	5	5	3
2017Ferreira#010	2623	VLA-64/24	Swine	USA	B. suis bv. 1	6	33	2	3	6	10	4	1	5	2	4	38	9	5	5	7	4	3
2018Vergnaud#0005	3175	BCCN#R12	Swine	USA	B. suis bv. 1	6	33	2	3	6	10	4	1	5	2	4	38	9	6	6	5	5	3
GCA_000007505	10002	REF 1330	Swine	USA	B. suis bv. 1	6	33	2	3	6	10	4	1	5	2	4	38	9	6	6	5	5	3
GCA_000223195	10014	REF 1330	Swine	USA	B. suis bv. 1	6	33	2	3	6	10	4	1	5	2	4	38	9	6	6	5	5	3
SRR2058923	20329	REF 1330	Swine	USA	B. suis bv. 1	6	33	2	3	6	10	4	1	5	2	4	38	9	6	6	5	5	3
SRR2058929	20335	B00-0771	Swine	USA	B. suis bv. 1	6	33	2	3	6	10	4	1	5	2	4	38	9	5	5	5	3	3
SRR2058979	20380	B95-0322	Swine	USA	B. suis bv. 1	6	33	2	3	6	10	4	1	5	2	4	38	9	5	6	6	4	3
SRR2058944	20347	B11-0171	Cattle	USA	B. suis bv. 1	6	33	2	3	6	10	4	1	5	2	4	38	9	4	4	9	5	3
SRR2058949	20352	B11-0234	Swine	USA	B. suis bv. 1	6	33	2	3	6	10	4	1	5	2	4	38	9	5	6	6	6	3
SRR2058950	20353	B11-0281	Cattle	USA	B. suis bv. 1	6	33	2	3	6	10	4	1	5	2	4	38	9	4	6	4	5	3
SRR2058951	20354	B11-0438	Cattle	USA	B. suis bv. 1	6	33	2	3	6	10	4	1	5	2	4	38	9	5	5	8	5	3
SRR2058952	20355	B11-0440	Cattle	USA	B. suis bv. 1	6	33	2	3	6	10	4	1	5	2	4	38	9	4	5	3	4	3
SRR2058954	20357	B11-0452	Swine	USA	B. suis bv. 1	6	33	2	3	6	10	4	1	5	2	4	38	9	4	4	7	5	3
SRR2058962	20363	B11-0586	Swine	USA	B. suis bv. 1	6	33	2	3	6	10	4	1	5	2	4	38	9	4	4	6	6	3
SRR2058967	20368	B12-0608	Cattle	USA	B. suis bv. 1	6	33	2	3	6	10	4	1	5	2	4	38	9	4	4	9	6	3
SRR2058972	20373	B93-0078	Cattle	USA	B. suis bv. 1	6	33	2	3	6	10	4	1	5	2	4	38	9	5	5	7	5	3
SRR2058957	20359	B11-0525	Cattle	USA	B. suis bv. 1	6	33	2	3	6	10	4	1	5	2	4	38	9	5	7	8	5	3
SRR2058974	20375	B93-0748	Cattle	USA	B. suis bv. 1	6	33	2	3	6	10	4	1	5	2	4	38	9	6	6	7	5	3
SRR2058930	20336	B05-1320	Swine	USA	B. suis bv. 1	6	33	2	3	6	10	4	1	5	2	4	38	9	7	4	7	5	3
SRR2058931	20337	B05-1324	Swine	USA	B. suis bv. 1	6	33	2	3	6	10	4	1	5	2	4	38	9	7	4	7	5	3
SRR2058932	20338	B05-1325	Swine	USA	B. suis bv. 1	6	33	2	3	6	10	4	1	5	2	4	38	9	7	4	7	5	3
SRR2058933	20339	B05-1326	Swine	USA	B. suis bv. 1	6	33	2	3	6	10	4	1	5	2	4	38	9	7	4	7	5	3
SRR2058934	20340	B05-1333	Swine	USA	B. suis bv. 1	6	33	2	3	6	10	4	1	5	2	4	38	9	7	4	7	5	3
SRR2058935	20341	B05-1335	Swine	USA	B. suis bv. 1	6	33	2	3	6	10	4	1	5	2	4	38	9	7	4	7	5	3
SRR2058936	20342	B05-1336	Swine	USA	B. suis bv. 1	6	33	2	3	6	10	4	1	5	2	4	38	9	7	4	7	5	3
SRR2058976	20377	B94-0322	Swine	USA	B. suis bv. 1	6	33	2	3	6	10	4	1	5	2	4	38	9	4	6	6	7	3
SRR2058980	20381	B95-0512	Dog	USA	B. suis bv. 1	6	33	2	3	6	10	4	1	5	2	4	38	9	5	4	8	5	3
SRR2058978	20379	B94-0564	Horse	USA	B. suis bv. 1	6	33	2	3	6	10	4	1	5	2	4	38	9	4	6	8	4	3
SRR2058983	20384	B13-0260	Dog	USA	B. suis bv. 1	6	33	2	3	6	10	4	1	5	2	4	38	9	9	4	8	5	3
SRR2058971	20372	B13-0219	Human	USA	B. suis bv. 1	6	32	2	3	6	10	4	1	5	2	5	38	9	6	5	4	5	3
SRR2058975	20376	B93-0820	Swine	USA	B. suis bv. 1	6	33	2	3	6	10	4	1	5	2	4	38	9	5	5	8	8	3
SRR2058928	20334	B00-0729	Swine	USA	B. suis bv. 1	6	33	2	3	6	10	4	1	5	2	4	38	9	6	6	9	5	3
SRR2058943	20346	B11-0093	Swine	USA	B. suis bv. 1	6	33	2	3	6	10	4	1	5	2	4	38	9	4	6	7	4	3
SRR2058945	20348	B11-0172	Swine	USA	B. suis bv. 1	6	33	2	3	6	10	4	1	5	2	4	38	9	4	6	6	4	3
SRR2058946	20349	B11-0193	Cattle	USA	B. suis bv. 1	6	33	2	3	6	10	4	1	5	2	4	38	9	5	7	9	5	3
SRR2058947	20350	B11-0200	Cattle	USA	B. suis bv. 1	6	33	2	3	6	10	4	1	5	2	4	38	9	5	5	5	6	3
SRR2058953	20356	B11-0443	Cattle	USA	B. suis bv. 1	6	33	2	3	6	10	4	1	5	2	4	38	9	5	4	8	4	3
SRR2058961	20362	B11-0566	Cattle	USA	B. suis bv. 1	6	33	2	3	6	10	4	1	5	2	4	38	9	5	8	7	7	3
SRR2058966	20367	B12-0604	Cattle	USA	B. suis bv. 1	6	33	2	3	6	10	4	1	5	2	4	38	9	4	4	8	4	3
SRR2058968	20369	B13-0195	Swine	USA	B. suis bv. 1	6	33	2	3	6	10	4	1	5	2	4	38	9	7	6	8	5	3
SRR2058969	20370	B13-0198	Swine	USA	B. suis bv. 1	6	33	2	3	6	10	4	1	5	2	4	38	9	7	6	8	5	3
SRR2058970	20371	B13-0216	Dog	USA	B. suis bv. 1	6	33	2	3	6	10	4	1	5	2	4	38	9	5	5	6	5	3
SRR2058977	20378	B94-0444	Swine	USA	B. suis bv. 1	6	33	2	3	6	10	4	1	5	2	4	38	9	5	6	7	5	3
SRR2058982	20383	B13-0257	Swine	USA	B. suis bv. 1	6	33	2	3	6	10	4	1	5	2	4	38	9	6	5	8	5	3
SRR2058948	20351	B11-0203	Human	USA	B. suis bv. 1	6	33	2	3	6	10	4	1	5	2	4	38	9	4	4	6	7	3
2006LeFleche#014	14	REF 686	Swine	USA	B. suis bv. 3	4	31	2	3	4	11	3	1	5	2	4	38	9	7	5	10	4	5
2017Ferreira#013	2626	REF 686 [biovar 3 reference strain ATCC 23446]	Swine	USA	B. suis bv. 3	4	31	2	3	4	11	3	1	5	2	4	38	9	8	6	10	4	5
2017Ferreira#015	2628	VLA-63/252	Caribou	USA	B. suis bv. 4	5	30	2	3	9	10	3	1	5	2	4	40	9	5	6	11	9	5
REF RM 6/66			Dog	USA	B. canis	3		2	3	9	11	3	1	5	2	5	41	9	8	6	7	5	3
