# Supplementary material for: Investigation of the molecular characteristics of Brucella isolates from Guangxi Province, China
Source: BMC Microbiol. 2019 Dec 16;19:292. doi: 10.1186/s12866-019-1665-6 (PMC6916230; doi:10.1186/s12866-019-1665-6)
Supplement: Supplementary file 4 — Additional file 4: Table S4. Table representing isolates key, allele characters, ST, species, host, and year of collection of strains were used for MLST analysis. [file 12866_2019_1665_MOESM4_ESM.xlsx]

## Sheet: sheet1
Table S4. Isolates key, allele characters, ST, species, host and year of Strains were used for MLST analysis
Key	Strains	gap	aroA	glk	dnaK	gyrB	trpE	cobQ	omp25	int-hyp	ST	Species-Biovar	Host	Year
GX001	GX2016001	3	2	3	2	1	5	3	8	2	8	B. meitensis bv. 3	Human	2016
GX002	GX2016002	3	2	3	2	1	5	3	8	2	8	B. meitensis bv. 3	Human	2016
GX003	GX2016003	3	2	3	2	1	5	3	8	2	8	B. meitensis bv. 3	Human	2016
GX004	GX2016004	3	2	3	2	1	5	3	8	2	8	B. meitensis bv. 3	Human	2016
GX005	GX2016005	3	2	3	2	1	5	3	8	2	8	B. meitensis bv. 3	Human	2016
GX006	GX2016006	3	2	3	2	1	5	3	8	2	8	B. meitensis bv. 3	Human	2016
GX007	GX2016007	3	2	3	2	1	5	3	8	2	8	B. meitensis bv. 3	Human	2016
GX008	GX2016008	3	2	3	2	1	5	3	8	2	8	B. meitensis bv. 3	Human	2016
GX009	GX2016009	3	2	3	2	1	5	3	8	2	8	B. meitensis bv. 3	Human	2016
GX010	GX2016010	3	2	3	2	1	5	3	8	2	8	B. meitensis bv. 3	Human	2016
GX011	GX2016011	3	2	3	2	1	5	3	8	2	8	B. meitensis bv. 3	Human	2016
GX012	GX2012157	3	2	3	2	1	5	3	8	2	8	B. meitensis bv. 3	Human	2012
GX013	GX2013158	3	2	3	2	1	5	3	8	2	8	B. meitensis bv. 3	Human	2013
GX014	GX2013159	3	2	3	2	1	5	3	8	2	8	B. meitensis bv. 3	Human	2013
GX015	GX2013177	3	2	3	2	1	5	3	8	2	8	B. meitensis bv. 3	Human	2013
GX016	GX1962002	1	6	4	1	5	3	5	2	4	17	B. suis bv. 3	Pig testicle	1962
GX017	GX1963035	1	6	4	1	5	3	5	2	4	17	B. suis bv. 3	pig vaginal fluid	1963
GX018	GX1964004	1	6	4	1	5	3	5	2	4	17	B. suis bv. 3	huaman bone	1964
GX019	GX1964001	1	6	4	1	5	3	5	2	4	17	B. suis bv. 3	huaman vaginal fluid	1964
GX020	GX1964002	1	6	4	1	5	3	5	2	4	17	B. suis bv. 3	human bone	1964
GX021	GX1964006	1	6	4	1	5	3	5	2	4	17	B. suis bv. 1	pig vaginal fluid	1964
GX022	GX1964007	1	6	4	1	5	3	5	2	4	17	B. suis bv. 3	pig vaginal fluid	1964
GX023	GX1973067	1	6	4	1	5	3	5	2	4	17	B. suis bv. 3	Pig lymph node	1973
GX024	GX1973087	1	6	4	1	5	3	5	2	4	17	B. suis bv. 1	Pig	1973
GX025	GX1973089	1	6	4	1	5	3	5	2	4	17	B. suis bv. 3	Pig	1973
GX026	GX1986006	1	6	4	1	5	3	5	2	4	17	B. suis bv. 3	Pig	1986
GX027	GX1986007	1	6	4	1	5	3	5	2	4	17	B. suis bv. 3	Pig	1986
GX028	GX1986008	1	6	4	1	5	3	5	2	4	17	B. suis bv. 3	Pig	1986
GX029	GX1986009	1	6	4	1	5	3	5	2	4	17	B. suis bv. 3	Pig	1986
GX030	GX1986010	1	6	4	1	5	3	5	2	4	17	B. suis bv. 3	Pig	1986
GX031	GX1986011	1	6	4	1	5	3	5	2	4	17	B. suis bv. 3	Pig	1986
GX032	GX1986012	1	6	4	1	5	3	5	2	4	17	B. suis bv. 3	Pig	1986
GX033	GX1986020	1	6	4	1	5	3	5	5	4	21	B. canis	Dog	1986
GX034	GX1986040	1	6	4	1	5	3	5	5	4	21	B. canis	Dog	1986
GX035	GX1986059	1	6	4	1	5	3	5	5	4	21	B. canis	Dog	1986
GX036	GX1986064	1	6	4	1	5	3	5	5	4	21	B. canis	Pig	1986
GX037	GX1986086	1	6	4	1	5	3	5	5	4	21	B. canis	Dog	1986
GX038	GX1986097	1	6	4	1	5	3	5	5	4	21	B. canis	Dog	1986
GX039	GX19860101	1	6	4	1	5	3	5	5	4	21	B. canis	Dog	1986
GX040	GX1961-5	3	2	3	2	1	5	3	8	2	8	B. meitensis bv. 3	Human	1961
