# Supplementary material for: Investigation of the molecular characteristics of Brucella isolates from Guangxi Province, China
Source: BMC Microbiol. 2019 Dec 16;19:292. doi: 10.1186/s12866-019-1665-6 (PMC6916230; doi:10.1186/s12866-019-1665-6)
Supplement: Supplementary file 5 — Additional file 5: Table S5. Isolates from Guangxi province had identical MLVA-16 genotypes with strains from other provinces of China. [file 12866_2019_1665_MOESM5_ESM.xlsx]

## Sheet: Sheet1
Table 5. B. melitensis isolates from Guangxi had identical MLVA-16 genotypes with strains from other provinces of China
Cluster	Genotypesa	Regions (ID Of isolates)	Provinces (ID of isolates in Table S3)
A	23	GX008 (Hezhou)	Inner Mongolia (2013Jiang#045)
B	24	GX011	Shanxi (2013Jiang#005)
C	25	GX003,GX004	Guangdong (2011Jiang#011,2011Jiang#015)
D	26	GX006	Shaanxi (2011Jiang#001), Inner Mongolia (2011Jiang#028,2013Jiang#042), Guangdong (2011Jiang#027), Henan (2011Jiang#036)
E	27	GX009,GX015	Zhejiang (2013Jiang#075,#76,#77,#78,#80)
a: genotypes numbersare the same as in Fig. 1
